# Supplementary material for: Transcriptome differential expression analysis of defoliation in different lemon varieties under drought treatment
Source: PLoS One. 2024 Apr 18;19(4):e0299261. doi: 10.1371/journal.pone.0299261 (PMC11025764; doi:10.1371/journal.pone.0299261)
Supplement: S1 Table — (XLSX) [file pone.0299261.s001.xlsx]

## Sheet: Sheet1
sample	AK15_1	AK15_2	AK15_3	AK30_1	AK30_2	AK30_3	AK45_1	AK45_2	AK45_3	YK15_1	YK15_2	YK15_3	YK30_1	YK30_2	YK30_3	YK45_1	YK45_2	YK45_3
raw_reads	45380836	44697576	45283876	47535310	44607902	46139604	45315532	44655244	43786204	46190746	45274150	44317174	46071138	44769582	44437142	41971938	44254530	37871348
raw_bases	6.81G	6.7G	6.79G	7.13G	6.69G	6.92G	6.8G	6.7G	6.57G	6.93G	6.79G	6.65G	6.91G	6.72G	6.67G	6.3G	6.64G	5.68G
clean_reads	44495204	40741112	42539228	46471732	42656528	43413064	44401782	42742002	42516366	45387180	43178356	42605376	44872426	42515074	42125330	40726920	42300832	37773510
clean_bases	6.67G	6.11G	6.38G	6.97G	6.4G	6.51G	6.66G	6.41G	6.38G	6.81G	6.48G	6.39G	6.73G	6.38G	6.32G	6.11G	6.35G	5.67G
error_rate	0.03	0.03	0.03	0.03	0.03	0.03	0.03	0.03	0.03	0.03	0.03	0.03	0.03	0.03	0.03	0.03	0.03	0.03
Q20	96.11	97.64	97.77	96.35	97.45	97.59	95.97	97.42	97.67	96.25	97.69	97.3	96.31	97.62	97.46	96.05	97.6	97.43
Q30	89.84	93.24	93.53	90.33	92.79	93.13	89.63	92.68	93.3	90.21	93.29	92.47	90.29	93.16	92.8	89.75	93.16	93.07
GC_pct	43.01	42.79	42.9	42.83	42.59	42.4	43.93	43.65	43.69	42.62	42.72	42.07	43.08	42.31	41.53	44.26	43.21	42.88
total_reads	44495204	40741112	42539228	46471732	42656528	43413064	44401782	42742002	42516366	45387180	43178356	42605376	44872426	42515074	42125330	40726920	42300832	37773510
total_map	38261331(85.99%)	34958098(85.81%)	36600325(86.04%)	39308113(84.58%)	36100932(84.63%)	36779931(84.72%)	36982060(83.29%)	35949684(84.11%)	35547691(83.61%)	38643343(85.14%)	37402420(86.62%)	36514430(85.7%)	38022176(84.73%)	36315476(85.42%)	35699662(84.75%)	32749851(80.41%)	34803739(82.28%)	28186005(74.62%)
unique_map	35729207(80.3%)	32576324(79.96%)	34134436(80.24%)	36726756(79.03%)	33678856(78.95%)	34314018(79.04%)	34459169(77.61%)	33514745(78.41%)	33159887(77.99%)	36036460(79.4%)	34820707(80.64%)	34004418(79.81%)	35447100(79.0%)	33833002(79.58%)	33256291(78.95%)	30584916(75.1%)	32460356(76.74%)	26360452(69.79%)
multi_map	2532124(5.69%)	2381774(5.85%)	2465889(5.8%)	2581357(5.55%)	2422076(5.68%)	2465913(5.68%)	2522891(5.68%)	2434939(5.7%)	2387804(5.62%)	2606883(5.74%)	2581713(5.98%)	2510012(5.89%)	2575076(5.74%)	2482474(5.84%)	2443371(5.8%)	2164935(5.32%)	2343383(5.54%)	1825553(4.83%)
read1_map	17985759(40.42%)	16316685(40.05%)	17139697(40.29%)	18470728(39.75%)	16913011(39.65%)	17181339(39.58%)	17370945(39.12%)	16826735(39.37%)	16635551(39.13%)	18097095(39.87%)	17476547(40.48%)	17087308(40.11%)	17792841(39.65%)	16981231(39.94%)	16706195(39.66%)	15347575(37.68%)	16286456(38.5%)	13170225(34.87%)
read2_map	17743448(39.88%)	16259639(39.91%)	16994739(39.95%)	18256028(39.28%)	16765845(39.3%)	17132679(39.46%)	17088224(38.49%)	16688010(39.04%)	16524336(38.87%)	17939365(39.53%)	17344160(40.17%)	16917110(39.71%)	17654259(39.34%)	16851771(39.64%)	16550096(39.29%)	15237341(37.41%)	16173900(38.24%)	13190227(34.92%)
positive_map	17837646(40.09%)	16264034(39.92%)	17053269(40.09%)	18339768(39.46%)	16823133(39.44%)	17134458(39.47%)	17215722(38.77%)	16743270(39.17%)	16568760(38.97%)	17999223(39.66%)	17396015(40.29%)	16975074(39.84%)	17699332(39.44%)	16903990(39.76%)	16616822(39.45%)	15282655(37.52%)	16222111(38.35%)	13170663(34.87%)
negative_map	17891561(40.21%)	16312290(40.04%)	17081167(40.15%)	18386988(39.57%)	16855723(39.51%)	17179560(39.57%)	17243447(38.84%)	16771475(39.24%)	16591127(39.02%)	18037237(39.74%)	17424692(40.36%)	17029344(39.97%)	17747768(39.55%)	16929012(39.82%)	16639469(39.5%)	15302261(37.57%)	16238245(38.39%)	13189789(34.92%)
splice_map	11894218(26.73%)	10195542(25.03%)	11029223(25.93%)	11474583(24.69%)	10527689(24.68%)	10195367(23.48%)	11989106(27.0%)	11258807(26.34%)	11180691(26.3%)	11140417(24.55%)	10584253(24.51%)	10286404(24.14%)	11349126(25.29%)	10489995(24.67%)	9937482(23.59%)	10042807(24.66%)	10392145(24.57%)	7992405(21.16%)
unsplice_map	23834989(53.57%)	22380782(54.93%)	23105213(54.32%)	25252173(54.34%)	23151167(54.27%)	24118651(55.56%)	22470063(50.61%)	22255938(52.07%)	21979196(51.7%)	24896043(54.85%)	24236454(56.13%)	23718014(55.67%)	24097974(53.7%)	23343007(54.91%)	23318809(55.36%)	20542109(50.44%)	22068211(52.17%)	18368047(48.63%)
proper_map	32747192(73.6%)	30222074(74.18%)	30781074(72.36%)	33983358(73.13%)	30886296(72.41%)	32231858(74.24%)	31877428(71.79%)	31268798(73.16%)	30903884(72.69%)	33275648(73.32%)	31846802(73.76%)	31133080(73.07%)	32666682(72.8%)	30750038(72.33%)	29942456(71.08%)	28390158(69.71%)	30361758(71.78%)	24360904(64.49%)
