# Supplementary material for: Transcriptome differential expression analysis of defoliation in different lemon varieties under drought treatment
Source: PLoS One. 2024 Apr 18;19(4):e0299261. doi: 10.1371/journal.pone.0299261 (PMC11025764; doi:10.1371/journal.pone.0299261)
Supplement: S2 Table — (XLSX) [file pone.0299261.s002.xlsx]

## Sheet: AK15vsYK15
Table S2-1. The differentially expressed genes (DEGs) of each pair-wise comparison of AK15 vs YK15
gene_id	AK15_1	AK15_2	AK15_3	YK15_1	YK15_2	YK15_3	AK15	YK15	log2FoldChange	pvalue	padj	gene_name	gene_chr	gene_start	gene_end	gene_strand	gene_length	gene_biotype	gene_description	tf_family
CL1G037412012_alt	10685.9	10218.5	10671.5	317.179	379.793	245.524	10525.3	314.165	5.06646	0	0	CL1G037412012_alt	Chr01_alt	7573063	7574917	+	1071	-	- && Q9SPV4.1 RecName: Full=Salicylate carboxymethyltransferase; AltName: Full=S-adenosyl-L-methionine:salicylate acid carboxylmethyltransferase; Short=CbSAMT; AltName: Full=Salicylate O-methyltransferase && PF03492:SAM dependent carboxyl methyltransferase	-
CL9G066865012_alt	3457.79	3636.14	3553.13	804.481	924.497	957.345	3549.02	895.441	1.98696	9.16479e-105	8.09648e-101	CL9G066865012_alt	Chr09_alt	4310860	4315586	+	1947	-	- && Q9SV13.1 RecName: Full=Sulfate transporter 3.1; AltName: Full=AST12; AltName: Full=AtST1 && PF01740:STAS domain|PF00916:Sulfate permease family	Sulfate_transp
CL9G067600012_alt	1399.87	1342.32	1470.89	167.24	230.874	256.414	1404.36	218.176	2.68735	4.38571e-79	1.93724e-75	CL9G067600012_alt	Chr09_alt	13443477	13444908	+	1011	-	- && P35694.1 RecName: Full=Xyloglucan endotransglucosylase/hydrolase 2; AltName: Full=Brassinosteroid-regulated protein BRU1; Flags: Precursor && PF00722:Glycosyl hydrolases family 16|PF06955:Xyloglucan endo-transglycosylase (XET) C-terminus	-
CL0G071199012_alt	735.239	795.178	791.939	52.8631	79.9565	90.0914	774.119	74.3037	3.38288	2.98246e-77	1.1292e-73	CL0G071199012_alt	002943F_alt	20532	21793	+	658	-	- && - && -	-
CL4G051291012_alt	1941.18	2035.36	2069.13	329.674	416.773	503.918	2015.22	416.788	2.27402	4.48499e-68	1.32073e-64	CL4G051291012_alt	Chr04_alt	25593124	25594159	-	858	-	- && Q38910.1 RecName: Full=Probable xyloglucan endotransglucosylase/hydrolase protein 23; Short=At-XTH23; Short=XTH-23; Flags: Precursor && PF06955:Xyloglucan endo-transglycosylase (XET) C-terminus|PF00722:Glycosyl hydrolases family 16	-
CL6G058538012_alt	4356.83	4407.35	4671.94	1121.66	1395.24	1477.1	4478.71	1331.33	1.75043	7.36932e-68	1.95309e-64	CL6G058538012_alt	Chr06_alt	11651223	11652395	+	1173	-	- && - && -	-
CL4G051404012_alt	932.934	992.149	959.406	136.483	82.9549	145.532	961.496	121.657	2.98134	1.08095e-67	2.6044e-64	CL4G051404012_alt	Chr04_alt	26268622	26272851	-	741	-	- && Q2HIV9.1 RecName: Full=Transcription factor bHLH35; AltName: Full=Basic helix-loop-helix protein 35; Short=AtbHLH35; Short=bHLH 35; AltName: Full=Transcription factor EN 41; AltName: Full=bHLH transcription factor bHLH035 && PF00010:Helix-loop-helix DNA-binding domain	HLH
CL5G055663012_alt	1193.7	1148.47	1220.7	286.422	238.87	210.873	1187.62	245.388	2.2743	4.74789e-65	1.04861e-61	CL5G055663012_alt	Chr05_alt	38419415	38421060	+	1578	-	- && Q9LSF8.1 RecName: Full=Cytochrome P450 82G1 && PF00067:Cytochrome P450	p450
CL0G071578012_alt	1703	1762.31	1914.78	432.517	548.701	469.267	1793.37	483.495	1.89143	4.10678e-61	7.77443e-58	CL0G071578012_alt	003553F_alt	34519	35805	+	1287	-	- && Q6XBF8.1 RecName: Full=Aspartic proteinase CDR1; AltName: Full=Protein CONSTITUTIVE DISEASE RESISTANCE 1; Flags: Precursor && PF14541:Xylanase inhibitor C-terminal|PF14543:Xylanase inhibitor N-terminal	-
CL2G044647012_alt	532.836	594.039	733.426	63.4358	75.9587	62.371	620.1	67.2551	3.20509	1.14078e-60	2.01561e-57	CL2G044647012_alt	Chr02_alt	45182204	45185596	-	1761	-	- && P0CV96.1 RecName: Full=(3S,6E)-nerolidol synthase 1, chloroplastic; Short=FvNES1; Flags: Precursor [Fragaria vesca] && PF01397:Terpene synthase, N-terminal domain|PF03936:Terpene synthase family, metal binding domain	-
CL3G046363012_alt	870.801	841.034	845.408	216.258	182.9	173.253	852.414	190.804	2.15889	7.32953e-53	1.02239e-49	CL3G046363012_alt	Chr03_alt	13476870	13480885	+	3312	-	- && Q9M9M4.1 RecName: Full=Cellulose synthase-like protein D3; Short=AtCslD3; AltName: Full=Protein KOJAK && PF14570:RING/Ubox like zinc-binding domain|PF03552:Cellulose synthase	-
CL2G039949012_alt	519.656	484.61	491.305	22.1064	46.9744	57.4209	498.524	42.1673	3.56683	1.18086e-49	1.42256e-46	CL2G039949012_alt	Chr02_alt	1682393	1686497	-	2679	-	- && O24370.1 RecName: Full=Linoleate 13S-lipoxygenase 2-1, chloroplastic; AltName: Full=Lipoxygenase 2-1; Flags: Precursor && PF01477:PLAT/LH2 domain|PF00305:Lipoxygenase	Lipoxygenase
CL6G058974012_alt	1382.93	1448.62	1458.78	387.343	454.753	487.088	1430.11	443.061	1.69085	5.3609e-48	6.17739e-45	CL6G058974012_alt	Chr06_alt	15395626	15397028	-	987	-	- && Q9LY00.1 RecName: Full=Probable WRKY transcription factor 70; AltName: Full=WRKY DNA-binding protein 70 && PF03106:WRKY DNA -binding domain	WRKY
CL6G059436012_alt	2227.37	1893.63	2159.93	452.701	530.711	679.151	2093.64	554.188	1.91803	1.60315e-47	1.69954e-44	CL6G059436012_alt	Chr06_alt	18173349	18175438	+	1413	-	- && Q949P1.1 RecName: Full=Abscisic acid 8'-hydroxylase 1; Short=ABA 8'-hydroxylase 1; AltName: Full=Cytochrome P450 707A1 && PF00067:Cytochrome P450	p450
CL7G061389012_alt	1012.01	1139.1	1195.47	335.441	333.818	353.436	1115.53	340.898	1.71004	3.68345e-44	3.48652e-41	CL7G061389012_alt	Chr07_alt	7535343	7536700	+	891	-	- && Q9LY00.1 RecName: Full=Probable WRKY transcription factor 70; AltName: Full=WRKY DNA-binding protein 70 && PF03106:WRKY DNA -binding domain	WRKY
CL7G062119012_alt	1247.36	1113.04	1122.84	365.236	382.792	388.086	1161.08	378.705	1.61675	1.53762e-43	1.35839e-40	CL7G062119012_alt	Chr07_alt	15161748	15164537	+	1689	-	- && Q8W486.1 RecName: Full=Uncharacterized protein At1g04910 && PF10250:GDP-fucose protein O-fucosyltransferase	-
CL1G037221012_alt	2812.92	2670.05	2728.91	1222.58	1254.32	1146.44	2737.29	1207.78	1.18049	2.13705e-43	1.82704e-40	CL1G037221012_alt	Chr01_alt	6481960	6482913	-	954	-	- && Q9FDW1.1 RecName: Full=Transcription factor MYB44; AltName: Full=Myb-related protein 44; Short=AtMYB44; AltName: Full=Myb-related protein R1; Short=AtMYBR1 && PF00249:Myb-like DNA-binding domain	Myb_DNA-binding
CL3G047600012_alt	5784.94	4971.17	5469.93	2222.17	2408.69	1935.48	5408.68	2188.78	1.30527	3.02913e-43	2.50878e-40	CL3G047600012_alt	Chr03_alt	22814147	22815107	+	915	-	- && - && PF05633:Protein of unknown function (DUF793)	-
CL8G065545012_alt	1825.39	2078.09	1895.61	746.812	761.586	659.35	1933.03	722.583	1.41938	1.08501e-42	8.71392e-40	CL8G065545012_alt	Chr08_alt	15146173	15146905	-	663	-	- && Q681X4.1 RecName: Full=Zinc finger protein ZAT5 && PF13912:C2H2-type zinc finger	-
CL8G064310012_alt	933.875	1068.23	968.486	257.588	324.823	277.204	990.196	286.538	1.78921	2.25929e-40	1.66327e-37	CL8G064310012_alt	Chr08_alt	6015594	6020782	-	1629	-	- && - && PF06219:Protein of unknown function (DUF1005)	-
CL7G060796012_alt	504.594	464.809	417.66	82.6587	62.9657	47.5208	462.354	64.3817	2.84292	3.66812e-40	2.62747e-37	CL7G060796012_alt	Chr07_alt	2513558	2515277	+	408	-	- && - && -	-
CL1G037399012_alt	1991.08	1810.25	1881.49	816.976	776.577	750.432	1894.27	781.328	1.27772	5.08013e-40	3.45227e-37	CL1G037399012_alt	Chr01_alt	7523046	7525595	-	2550	-	- && Q38834.2 RecName: Full=Disease resistance RPP13-like protein 4; AltName: Full=Disease resistance protein ZAR1; AltName: Full=Protein HOPZ-ACTIVATED RESISTANCE 1 && PF00931:NB-ARC domain	NB-ARC
CL7G060797012_alt	319.137	354.339	352.085	41.3294	46.9744	31.6805	341.854	39.9948	3.09537	1.01525e-39	6.72676e-37	CL7G060797012_alt	Chr07_alt	2515580	2518697	-	1848	-	- && - && PF13857:Ankyrin repeats (many copies)|PF12796:Ankyrin repeats (3 copies)	-
CL2G042103012_alt	4266.46	3826.86	4049.48	2066.47	1800.02	1930.53	4047.6	1932.34	1.06672	9.51217e-36	6.00241e-33	CL2G042103012_alt	Chr02_alt	24150758	24152500	+	1743	-	- && Q69VG1.1 RecName: Full=Chitin-inducible gibberellin-responsive protein 1 && PF03514:GRAS domain family	GRAS
CL4G051353012_alt	3845.65	3857.08	3827.54	1845.4	1920.95	1578.08	3843.42	1781.48	1.1093	2.05126e-35	1.26429e-32	CL4G051353012_alt	Chr04_alt	26034639	26040301	+	2883	-	- && Q03194.1 RecName: Full=Plasma membrane ATPase 4; AltName: Full=Proton pump 4 && PF00690:Cation transporter/ATPase, N-terminus|PF00122:E1-E2 ATPase|PF00702:haloacid dehalogenase-like hydrolase	E1-E2_ATPase
CL7G060804012_alt	417.985	416.869	422.704	65.3581	92.9494	67.3211	419.186	75.2095	2.47972	5.53886e-35	3.33628e-32	CL7G060804012_alt	Chr07_alt	2559567	2561352	-	1584	-	- && - && PF12796:Ankyrin repeats (3 copies)|PF13962:Domain of unknown function	-
CL4G051106012_alt	1055.32	1244.35	1223.72	349.858	389.788	442.537	1174.46	394.061	1.57549	2.06128e-34	1.16234e-31	CL4G051106012_alt	Chr04_alt	23674110	23677107	-	1101	-	- && Q5ZIF1.1 RecName: Full=Adipocyte plasma membrane-associated protein && PF03088:Strictosidine synthase	Str_synth
CL9G066916012_alt	2385.52	2815.95	2300.15	1087.06	1127.39	1028.63	2500.54	1081.02	1.20966	8.17339e-33	4.33239e-30	CL9G066916012_alt	Chr09_alt	4793577	4794932	+	1356	-	- && Q9SUL7.1 RecName: Full=CBL-interacting serine/threonine-protein kinase 4; AltName: Full=SNF1-related kinase 3.3; AltName: Full=SOS2-like protein kinase PKS9 && PF03822:NAF domain|PF00069:Protein kinase domain	Pkinase
CL7G062881012_alt	1025.19	1118.25	1084.5	247.015	384.791	252.454	1075.98	294.753	1.8686	2.1032e-32	1.09296e-29	CL7G062881012_alt	Chr07_alt	18616602	18618129	-	1488	-	- && - && -	-
CL1G038502012_alt	2104.04	2131.24	2254.76	1061.11	1037.44	927.645	2163.35	1008.73	1.10059	2.15844e-31	1.05936e-28	CL1G038502012_alt	Chr01_alt	16622436	16626154	-	1782	-	- && P47924.2 RecName: Full=Bifunctional riboflavin biosynthesis protein RIBA 1, chloroplastic; Short=AtRIBA1; Includes: RecName: Full=3,4-dihydroxy-2-butanone 4-phosphate synthase; Short=DHBP synthase; Includes: RecName: Full=GTP cyclohydrolase-2; AltName: Full=GTP cyclohydrolase II; Flags: Precursor && PF00925:GTP cyclohydrolase II|PF00926:3,4-dihydroxy-2-butanone 4-phosphate synthase	DHBP_synthase
CL6G058640012_alt	233.469	249.079	326.864	32.679	35.9804	27.7204	269.804	32.1266	3.06991	4.7514e-30	2.20924e-27	CL6G058640012_alt	Chr06_alt	12881497	12882777	-	1281	-	- && Q6XBF8.1 RecName: Full=Aspartic proteinase CDR1; AltName: Full=Protein CONSTITUTIVE DISEASE RESISTANCE 1; Flags: Precursor && PF14541:Xylanase inhibitor C-terminal|PF14543:Xylanase inhibitor N-terminal	-
CL7G061732012_alt	404.805	303.272	332.917	2.88344	0	1.98003	346.998	1.62116	7.72756	7.62585e-30	3.48462e-27	CL7G061732012_alt	Chr07_alt	10821886	10823074	-	549	-	- && - && PF02902:Ulp1 protease family, C-terminal catalytic domain	Peptidase_C48
CL0G071069012_alt	2028.73	2231.29	1954.12	975.565	1037.44	945.465	2071.38	986.155	1.07062	1.08763e-28	4.57548e-26	CL0G071069012_alt	002704F_alt	78141	79321	-	1107	-	- && Q9FDW1.1 RecName: Full=Transcription factor MYB44; AltName: Full=Myb-related protein 44; Short=AtMYB44; AltName: Full=Myb-related protein R1; Short=AtMYBR1 && PF00249:Myb-like DNA-binding domain	Myb_DNA-binding
CL1G037023012_alt	2366.7	1896.75	1933.95	915.974	833.546	702.911	2065.8	817.477	1.33756	2.71221e-28	1.10587e-25	CL1G037023012_alt	Chr01_alt	5292173	5295658	+	1165	-	- && Q9T074.1 RecName: Full=Phosphoenolpyruvate carboxykinase [ATP]; Short=PEP carboxykinase; Short=PEPCK && PF01293:Phosphoenolpyruvate carboxykinase	-
CL5G056620012_alt	2179.36	2021.82	2083.25	1112.05	1002.45	977.145	2094.81	1030.55	1.02337	2.22906e-27	8.20509e-25	CL5G056620012_alt	Chr05_alt	43818123	43821588	+	2133	-	- && Q8VYR7.1 RecName: Full=Boron transporter 1 && PF00955:HCO3- transporter family	-
CL8G065793012_alt	2901.42	3631.97	3031.56	1535.91	1504.18	1574.12	3188.32	1538.07	1.05142	6.30395e-27	2.19834e-24	CL8G065793012_alt	Chr08_alt	16837507	16839034	+	984	-	- && Q9FJH5.1 RecName: Full=Heavy metal-associated isoprenylated plant protein 3; Short=AtHIP03; Short=AtHIPP3; Flags: Precursor && PF00403:Heavy-metal-associated domain	HMA
CL4G050700012_alt	584.614	520.044	487.27	136.483	171.906	128.702	530.642	145.697	1.86559	1.15728e-26	3.98329e-24	CL4G050700012_alt	Chr04_alt	20381404	20386660	+	4074	-	- && Q40392.1 RecName: Full=TMV resistance protein N && PF01582:TIR domain|PF00931:NB-ARC domain	TIR
CL9G066476012_alt	759.715	821.232	876.682	281.616	332.819	287.105	819.21	300.513	1.44688	1.53885e-26	5.22875e-24	CL9G066476012_alt	Chr09_alt	2152702	2153211	-	510	-	- && O04133.1 RecName: Full=Protein SRC2; AltName: Full=Protein SOYBEAN GENE REGULATED BY COLD 2 && PF00168:C2 domain	C2
CL6G058485012_alt	2448.6	2706.52	2634.08	1148.57	1414.23	1164.26	2596.4	1242.35	1.06348	9.56107e-26	3.01663e-23	CL6G058485012_alt	Chr06_alt	11223900	11225329	-	867	-	- && Q07473.1 RecName: Full=Chlorophyll a-b binding protein CP29.1, chloroplastic; AltName: Full=LHCB4.1; AltName: Full=LHCII protein 4.1; Flags: Precursor && PF00504:Chlorophyll A-B binding protein	-
CL8G064991012_alt	1098.62	1148.47	1213.63	411.371	457.751	539.559	1153.58	469.56	1.2969	6.31434e-25	1.92355e-22	CL8G064991012_alt	Chr08_alt	11977647	11984903	+	3204	-	- && - && PF13855:Leucine rich repeat	-
CL7G062297012_alt	2244.31	2135.41	2344.54	1210.09	1007.45	943.485	2241.42	1053.67	1.08878	1.40038e-24	4.17013e-22	CL7G062297012_alt	Chr07_alt	15910732	15912389	+	933	-	- && Q9ZVJ6.1 RecName: Full=Annexin D4; AltName: Full=AnnAt4 && PF00191:Annexin	-
CL7G061839012_alt	748.418	729.521	701.144	300.839	220.88	236.614	726.361	252.778	1.52217	3.07028e-24	8.84473e-22	CL7G061839012_alt	Chr07_alt	12258739	12265857	-	5148	-	- && - && -	-
CL6G059970012_alt	658.985	606.545	614.383	194.152	234.872	242.554	626.638	223.859	1.4858	4.45826e-23	1.24376e-20	CL6G059970012_alt	Chr06_alt	20962319	20968998	-	4371	-	- && Q7PC87.1 RecName: Full=ABC transporter G family member 34; Short=ABC transporter ABCG.34; Short=AtABCG34; AltName: Full=Pleiotropic drug resistance protein 6 && PF14510:ABC-transporter extracellular N-terminal|PF01061:ABC-2 type transporter|PF08370:Plant PDR ABC transporter associated|PF00005:ABC transporter	ABC2_membrane
CL3G047991012_alt	402.922	468.978	417.66	134.561	135.926	133.652	429.853	134.713	1.67355	5.1817e-22	1.38718e-19	CL3G047991012_alt	Chr03_alt	24733360	24739126	+	1200	-	- && Q9FJV5.1 RecName: Full=Probable transcription factor KAN4; AltName: Full=Protein ABERRANT TESTA SHAPE; AltName: Full=Protein KANADI 4 && PF00249:Myb-like DNA-binding domain	Myb_DNA-binding
CL3G045959012_alt	733.356	621.135	636.578	274.888	211.885	225.724	663.69	237.499	1.4824	8.60689e-22	2.2585e-19	CL3G045959012_alt	Chr03_alt	7966956	7971158	-	1902	-	- && Q9LQL2.2 RecName: Full=Protein NRT1/ PTR FAMILY 7.3; Short=AtNPF7.3; AltName: Full=Nitrate transporter 1.5 && PF00854:POT family	-
CL1G037024012_alt	414.219	423.122	339.979	124.949	102.944	93.0615	392.44	106.985	1.87438	2.70146e-21	6.81873e-19	CL1G037024012_alt	Chr01_alt	5295116	5295736	-	561	-	- && Q9SLZ0.1 RecName: Full=Phosphoenolpyruvate carboxykinase [ATP]; Short=PEP carboxykinase; Short=PEPCK && -	-
CL8G064145012_alt	473.528	552.352	513.499	176.851	200.891	164.343	513.126	180.695	1.50555	2.57073e-20	5.92452e-18	CL8G064145012_alt	Chr08_alt	5013857	5014615	+	759	-	- && Q9FDW1.1 RecName: Full=Transcription factor MYB44; AltName: Full=Myb-related protein 44; Short=AtMYB44; AltName: Full=Myb-related protein R1; Short=AtMYBR1 && PF00249:Myb-like DNA-binding domain	Myb_DNA-binding
CL1G037333012_alt	595.91	665.949	550.826	197.035	184.899	252.454	604.228	211.463	1.51459	3.93365e-20	8.98738e-18	CL1G037333012_alt	Chr01_alt	7191141	7191921	+	576	-	- && - && PF12681:Glyoxalase-like domain	-
CL5G053037012_alt	490.473	524.213	550.826	140.328	208.886	129.692	521.837	159.635	1.70935	1.54543e-19	3.27668e-17	CL5G053037012_alt	Chr05_alt	8112785	8113363	-	579	-	- && - && PF00168:C2 domain	C2
CL6G058882012_alt	754.067	705.551	729.391	326.79	335.817	285.125	729.67	315.911	1.20787	1.91674e-19	4.03169e-17	CL6G058882012_alt	Chr06_alt	14840690	14843261	-	1671	-	- && Q6IEQ7.1 RecName: Full=WRKY transcription factor WRKY24; Short=OsWRKY24 && PF03106:WRKY DNA -binding domain	WRKY
CL5G055418012_alt	811.493	842.076	835.319	378.692	415.774	385.116	829.629	393.194	1.07728	9.90124e-19	2.01735e-16	CL5G055418012_alt	Chr05_alt	37131608	37133716	+	1383	-	- && Q84TD6.1 RecName: Full=NAC transcription factor 47; AltName: Full=NAC domain-containing protein 47; Short=ANAC047; AltName: Full=Protein SPEEDY HYPONASTIC GROWTH && PF02365:No apical meristem (NAM) protein	NAM
CL6G058097012_alt	261.711	194.886	265.325	41.3294	58.9679	46.5307	240.641	48.9427	2.29943	9.97143e-19	2.01735e-16	CL6G058097012_alt	Chr06_alt	7998932	8004316	+	2529	-	- && Q9M353.1 RecName: Full=Cation/H(+) antiporter 20; AltName: Full=Protein CATION/H+ EXCHANGER 20; Short=AtCHX20 && PF00999:Sodium/hydrogen exchanger family	Na_H_Exchanger
CL7G062090012_alt	2785.62	2217.74	2211.38	1138.96	1081.41	1339.49	2404.91	1186.62	1.01942	1.16746e-18	2.34403e-16	CL7G062090012_alt	Chr07_alt	15034801	15043698	+	3969	-	- && Q9SL03.3 RecName: Full=Callose synthase 2; AltName: Full=1,3-beta-glucan synthase; AltName: Full=Protein GLUCAN SYNTHASE-LIKE 3 && PF02364:1,3-beta-glucan synthase component|PF04652:Vta1 like|PF14288:1,3-beta-glucan synthase subunit FKS1, domain-1	DUF605
CL5G056942012_alt	894.336	874.383	712.241	299.878	319.826	394.026	826.987	337.91	1.2916	4.06683e-18	7.75419e-16	CL5G056942012_alt	Chr05_alt	45488246	45489742	-	1497	-	- && O82345.1 RecName: Full=BAG family molecular chaperone regulator 6; AltName: Full=Bcl-2-associated athanogene 6; AltName: Full=CaM-binding protein 1; Contains: RecName: Full=Cleaved BAG6 && -	-
CL2G039774012_alt	1197.47	1302.72	1268.11	565.155	611.667	704.891	1256.1	627.238	1.00189	4.31271e-18	8.16428e-16	CL2G039774012_alt	Chr02_alt	391836	392258	-	357	-	- && - && -	-
CL2G040521012_alt	964.942	1018.2	855.496	472.885	379.793	321.755	946.214	391.478	1.27273	8.44236e-18	1.53252e-15	CL2G040521012_alt	Chr02_alt	5686043	5689023	+	1296	-	- && Q9LYK2.1 RecName: Full=High affinity nitrate transporter 2.7; Short=AtNRT2:7 && PF07690:Major Facilitator Superfamily	MFS_1
CL9G069097012_alt	1077.91	1005.7	1123.85	507.486	583.682	483.128	1069.15	524.765	1.02701	9.89957e-18	1.77276e-15	CL9G069097012_alt	Chr09_alt	32474492	32480923	+	3228	-	- && Q9LD40.2 RecName: Full=Putative cyclic nucleotide-gated ion channel 13; AltName: Full=Cyclic nucleotide- and calmodulin-regulated ion channel 13 && -	-
CL6G058017012_alt	137.445	119.85	139.22	16.3395	5.99674	15.8403	132.172	12.7255	3.37351	1.21784e-17	2.15176e-15	CL6G058017012_alt	Chr06_alt	7173518	7173739	+	222	-	- && - && -	-
CL9G067604012_alt	698.524	544.014	626.489	227.792	266.855	257.404	623.009	250.684	1.31433	1.56368e-17	2.72646e-15	CL9G067604012_alt	Chr09_alt	13469797	13473312	+	2766	-	- && Q9LK43.1 RecName: Full=Receptor-like kinase TMK4; AltName: Full=BAK1-associating receptor-like kinase 1; AltName: Full=Leucine-rich repeat receptor-like kinases TMK4; AltName: Full=Transmembrane kinase 4; Flags: Precursor && PF07714:Protein tyrosine kinase|PF13855:Leucine rich repeat	Pkinase_Tyr
CL5G057051012_alt	376.563	312.652	270.369	98.9983	88.9516	67.3211	319.861	85.0903	1.91037	3.05927e-17	5.13163e-15	CL5G057051012_alt	Chr05_alt	46022673	46026630	+	2340	-	- && H3K2Y6.1 RecName: Full=Mediator of RNA polymerase II transcription subunit 12; AltName: Full=Protein CENTER CITY; AltName: Full=Protein CRYPTIC PRECOCIOUS && PF09497:Transcription mediator complex subunit Med12	-
CL2G044550012_alt	398.215	441.881	481.217	104.765	158.914	158.403	440.438	140.694	1.64708	3.36124e-17	5.6027e-15	CL2G044550012_alt	Chr02_alt	44620760	44623516	-	1644	-	- && Q8GWA1.1 RecName: Full=Internal alternative NAD(P)H-ubiquinone oxidoreductase A1, mitochondrial; AltName: Full=Internal alternative NADH dehydrogenase NDA1; AltName: Full=Internal non-phosphorylating NAD(P)H dehydrogenase 1; Short=AtNDI1; AltName: Full=NADH:ubiquinone reductase (non-electrogenic) NDA1; Flags: Precursor && PF07992:Pyridine nucleotide-disulphide oxidoreductase	Pyr_redox_2
CL4G051116012_alt	236.293	270.965	277.431	50.9409	81.9554	41.5807	261.563	58.159	2.16985	1.41321e-16	2.24278e-14	CL4G051116012_alt	Chr04_alt	23745146	23747080	-	1485	-	- && Q8GXZ3.1 RecName: Full=Serine/threonine-protein kinase At5g01020 && PF07714:Protein tyrosine kinase	Pkinase_Tyr
CL4G050442012_alt	1542.02	1058.85	1116.79	574.767	554.698	505.898	1239.22	545.121	1.18528	1.42268e-16	2.24437e-14	CL4G050442012_alt	Chr04_alt	17290588	17303071	+	9855	-	- && Q8GY23.3 RecName: Full=E3 ubiquitin-protein ligase UPL1; Short=Ubiquitin-protein ligase 1; AltName: Full=HECT-type E3 ubiquitin transferase UPL1 && PF06012:Domain of Unknown Function (DUF908)|PF06025:Domain of Unknown Function (DUF913)|PF14377:Domain of unknown function (DUF4414)	-
CL0G071198012_alt	167.57	170.916	178.565	0	0	0	172.35	0	9.89595	3.10946e-16	4.79128e-14	CL0G071198012_alt	002943F_alt	18982	20327	+	441	-	- && - && -	-
CL2G039942012_alt	176.043	163.621	173.52	0	0	0	171.062	0	9.88535	3.39683e-16	5.20382e-14	CL2G039942012_alt	Chr02_alt	1574664	1580279	-	2673	-	- && O24370.1 RecName: Full=Linoleate 13S-lipoxygenase 2-1, chloroplastic; AltName: Full=Lipoxygenase 2-1; Flags: Precursor && PF00305:Lipoxygenase	Lipoxygenase
CL1G039249012_alt	263.594	375.182	357.129	42.2905	101.945	77.2212	331.968	73.8188	2.17024	8.03372e-16	1.20292e-13	CL1G039249012_alt	Chr01_alt	25956012	25959745	-	348	-	- && Q93WU9.1 RecName: Full=Probable WRKY transcription factor 51; AltName: Full=WRKY DNA-binding protein 51 && PF03106:WRKY DNA -binding domain	WRKY
CL5G055305012_alt	692.875	580.49	546.791	187.424	196.893	284.134	606.719	222.817	1.44587	9.45551e-16	1.37188e-13	CL5G055305012_alt	Chr05_alt	36157985	36162053	-	3429	-	- && Q9LFL0.1 RecName: Full=Cellulose synthase-like protein D2; Short=AtCslD2 && PF03552:Cellulose synthase|PF14570:RING/Ubox like zinc-binding domain	-
CL8G065932012_alt	657.102	693.045	596.224	312.373	286.844	231.664	648.79	276.96	1.22768	1.06612e-15	1.51911e-13	CL8G065932012_alt	Chr08_alt	17919623	17920888	+	750	-	- && Q9ZQW8.1 RecName: Full=Splicing factor U2af small subunit A; AltName: Full=U2 auxiliary factor 35 kDa subunit A; AltName: Full=U2 small nuclear ribonucleoprotein auxiliary factor small subunit A; Short=U2 snRNP auxiliary factor small subunit A; AltName: Full=Zinc finger CCCH domain-containing protein 60; Short=OsC3H60 && PF13893:RNA recognition motif. (a.k.a. RRM, RBD, or RNP domain)	-
CL7G061733012_alt	168.512	120.892	167.467	0	0	0	152.29	0	9.7181	1.57781e-15	2.2243e-13	CL7G061733012_alt	Chr07_alt	10823657	10824281	-	543	-	- && - && -	-
CL9G068713012_alt	447.168	483.568	523.588	198.958	216.882	174.243	484.775	196.694	1.30115	2.29275e-15	3.19815e-13	CL9G068713012_alt	Chr09_alt	29790934	29791950	-	1017	-	- && Q9FHM9.1 RecName: Full=Protein EXORDIUM-like 3; Flags: Precursor && PF04674:Phosphate-induced protein 1 conserved region	-
CL2G045317012_alt	610.032	591.954	644.649	300.839	264.856	294.035	615.545	286.577	1.10274	3.07556e-15	4.2234e-13	CL2G045317012_alt	Chr02_alt	49458456	49462625	-	2607	-	- && Q9C6K9.1 RecName: Full=LEAF RUST 10 DISEASE-RESISTANCE LOCUS RECEPTOR-LIKE PROTEIN KINASE-like 1.1; AltName: Full=Probable receptor-like serine/threonine-protein kinase LRK10L-1.1; Flags: Precursor && PF00069:Protein kinase domain	Pkinase
CL4G051301012_alt	177.926	156.326	129.131	24.9899	31.9826	25.7404	154.461	27.571	2.48741	3.23783e-15	4.42331e-13	CL4G051301012_alt	Chr04_alt	25638981	25640043	+	849	-	- && Q38857.1 RecName: Full=Xyloglucan endotransglucosylase/hydrolase protein 22; Short=At-XTH22; Short=XTH-22; AltName: Full=Touch protein 4; Flags: Precursor && PF06955:Xyloglucan endo-transglycosylase (XET) C-terminus|PF00722:Glycosyl hydrolases family 16	-
CL8G065571012_alt	127.09	130.272	119.043	23.0676	10.994	7.92013	125.468	13.9939	3.15959	3.58939e-15	4.87845e-13	CL8G065571012_alt	Chr08_alt	15300450	15306603	-	1374	-	- && A2XFB7.2 RecName: Full=Two-component response regulator-like PRR73; AltName: Full=Pseudo-response regulator 73; Short=OsPRR73 && PF00072:Response regulator receiver domain	Response_reg
CL2G041959012_alt	527.188	677.412	599.251	256.627	252.862	278.194	601.284	262.561	1.19478	4.01381e-15	5.42744e-13	CL2G041959012_alt	Chr02_alt	22724343	22727993	-	3348	-	- && Q42484.1 RecName: Full=Disease resistance protein RPS2; AltName: Full=Resistance to Pseudomonas syringae protein 2 && PF13855:Leucine rich repeat|PF00931:NB-ARC domain	NB-ARC
CL6G058355012_alt	204.285	213.645	210.847	27.8733	49.9728	60.391	209.593	46.079	2.18721	1.7763e-14	2.19988e-12	CL6G058355012_alt	Chr06_alt	10196776	10200101	-	2013	-	- && Q8W486.1 RecName: Full=Uncharacterized protein At1g04910 && PF10250:GDP-fucose protein O-fucosyltransferase	-
CL7G062930012_alt	96.9649	105.259	83.7337	5.76689	10.994	9.90016	95.3194	8.88702	3.42631	2.8969e-14	3.52186e-12	CL7G062930012_alt	Chr07_alt	18862246	18863100	+	855	-	- && O81970.1 RecName: Full=Cytochrome P450 71A9; AltName: Full=Cytochrome P450 CP1 && PF00067:Cytochrome P450	p450
CL9G066323012_alt	589.321	579.448	575.039	273.927	231.874	295.025	581.269	266.942	1.12253	3.68148e-14	4.37535e-12	CL9G066323012_alt	Chr09_alt	1253789	1256471	+	2094	-	- && Q8GZ17.2 RecName: Full=COBRA-like protein 7; Flags: Precursor && PF04833:COBRA-like protein	-
CL9G069104012_alt	1375.4	1258.95	1247.93	765.074	512.721	477.188	1294.09	584.994	1.14508	4.61539e-14	5.41246e-12	CL9G069104012_alt	Chr09_alt	32548028	32556025	-	5013	-	- && Q9LV03.2 RecName: Full=Glutamate synthase 1 [NADH], chloroplastic; AltName: Full=NADH-dependent glutamate synthase 1; Short=NADH-GOGAT 1; Flags: Precursor && PF00310:Glutamine amidotransferases class-II|PF01493:GXGXG motif|PF04898:Glutamate synthase central domain|PF01645:Conserved region in glutamate synthase	GATase_2
CL5G054490012_alt	168.512	230.32	211.856	26.9121	46.9744	57.4209	203.563	43.7692	2.2186	8.6466e-14	9.75153e-12	CL5G054490012_alt	Chr05_alt	27590234	27590671	-	438	-	- && - && -	-
CL4G049211012_alt	300.309	324.116	340.988	133.6	76.9581	99.9916	321.804	103.516	1.6348	1.7476e-13	1.90604e-11	CL4G049211012_alt	Chr04_alt	4164750	4168393	+	1797	-	- && Q94LW6.1 RecName: Full=Probable sulfate transporter 3.5 && PF00916:Sulfate permease family|PF01740:STAS domain	Sulfate_transp
CL7G060524012_alt	372.797	375.182	344.014	128.794	132.928	167.313	363.998	143.011	1.34811	4.12491e-13	4.23731e-11	CL7G060524012_alt	Chr07_alt	174043	175741	-	900	-	- && Q9FEL7.1 RecName: Full=Auxin transporter-like protein 2; AltName: Full=AUX1-like protein 2; AltName: Full=MtLAX2 && PF01490:Transmembrane amino acid transporter protein	Aa_trans
CL7G062498012_alt	614.739	564.858	580.083	182.618	307.832	232.654	586.56	241.035	1.284	6.98651e-13	7.04044e-11	CL7G062498012_alt	Chr07_alt	16849362	16852374	+	1266	-	- && O49840.1 RecName: Full=Protein kinase 2B, chloroplastic; Flags: Precursor && PF07714:Protein tyrosine kinase	Pkinase_Tyr
CL6G058315012_alt	1427.17	1209.96	1387.15	729.511	751.591	501.938	1341.43	661.013	1.02113	7.57634e-13	7.5772e-11	CL6G058315012_alt	Chr06_alt	10008006	10009677	+	1281	-	- && - && -	-
CL1G038026012_alt	373.738	287.64	309.714	74.0084	99.9456	134.642	323.697	102.865	1.65534	1.1787e-12	1.15273e-10	CL1G038026012_alt	Chr01_alt	12167655	12169364	+	1710	-	- && Q9LUM3.1 RecName: Full=Subtilisin-like protease SBT1.5; AltName: Full=Subtilase subfamily 1 member 5; Short=AtSBT1.5; Flags: Precursor && PF05922:Peptidase inhibitor I9|PF00082:Subtilase family|PF02225:PA domain	Peptidase_S8
CL6G058394012_alt	452.817	490.864	403.536	211.453	200.891	188.103	449.072	200.149	1.16554	1.38033e-12	1.34003e-10	CL6G058394012_alt	Chr06_alt	10468077	10468679	+	525	-	- && - && -	-
CL4G049514012_alt	816.2	768.082	876.682	27.8733	1.99891	15.8403	820.321	15.2375	5.74849	1.4228e-12	1.37507e-10	CL4G049514012_alt	Chr04_alt	6271924	6275873	+	2544	-	- && Q8GYL3.2 RecName: Full=Ubiquitin-like-specific protease 1A && PF02902:Ulp1 protease family, C-terminal catalytic domain	Peptidase_C48
CL4G051287012_alt	108.262	111.513	116.017	3.84459	18.9897	16.8303	111.93	13.2215	3.08687	1.4268e-12	1.37507e-10	CL4G051287012_alt	Chr04_alt	25564617	25565693	-	861	-	- && Q38910.1 RecName: Full=Probable xyloglucan endotransglucosylase/hydrolase protein 23; Short=At-XTH23; Short=XTH-23; Flags: Precursor && PF06955:Xyloglucan endo-transglycosylase (XET) C-terminus|PF00722:Glycosyl hydrolases family 16	-
CL6G059890012_alt	370.914	372.056	261.289	114.377	133.927	107.912	334.753	118.738	1.49575	1.63245e-12	1.55071e-10	CL6G059890012_alt	Chr06_alt	20485148	20486770	+	1137	-	- && F4JCU0.2 RecName: Full=SUPPRESSOR OF ABI3-5; AltName: Full=REQUIRED FOR SNC4-1D protein 1; AltName: Full=Splicing factor SUA && PF00076:RNA recognition motif. (a.k.a. RRM, RBD, or RNP domain)	RRM_1
CL4G051194012_alt	511.184	703.467	571.003	210.491	293.84	262.354	595.218	255.562	1.21967	1.78948e-12	1.68778e-10	CL4G051194012_alt	Chr04_alt	24417842	24419079	+	240	-	- && - && -	-
CL8G064100012_alt	828.438	940.04	774.789	454.623	381.792	261.364	847.756	365.926	1.21156	1.83773e-12	1.72714e-10	CL8G064100012_alt	Chr08_alt	4747697	4748898	+	1140	-	- && Q8W3P8.1 RecName: Full=Abscisate beta-glucosyltransferase; AltName: Full=ABA-glucosyltransferase && PF00201:UDP-glucoronosyl and UDP-glucosyl transferase	UDPGT
CL7G062648012_alt	265.477	177.169	221.945	74.9696	55.9695	43.5607	221.53	58.1666	1.92895	1.97086e-12	1.83922e-10	CL7G062648012_alt	Chr07_alt	17478005	17479769	+	1578	-	- && O48676.1 RecName: Full=UDP-glycosyltransferase 74B1; AltName: Full=N-hydroxythioamide S-beta-glucosyltransferase; AltName: Full=Thiohydroximate S-glucosyltransferase && PF00201:UDP-glucoronosyl and UDP-glucosyl transferase	UDPGT
CL3G046112012_alt	243.824	178.212	258.263	68.2415	67.963	69.3011	226.766	68.5019	1.72766	2.21891e-12	2.05621e-10	CL3G046112012_alt	Chr03_alt	10501733	10502053	-	321	-	- && - && -	-
CL3G045937012_alt	556.371	492.948	493.323	255.665	251.863	241.564	514.214	249.697	1.04255	2.74584e-12	2.50942e-10	CL3G045937012_alt	Chr03_alt	7514022	7516982	+	2961	-	- && Q7XA40.2 RecName: Full=Putative disease resistance protein RGA3; AltName: Full=Blight resistance protein B149; AltName: Full=RGA1-blb && PF00931:NB-ARC domain	NB-ARC
CL4G048704012_alt	251.356	280.345	283.484	71.125	95.9478	109.892	271.728	92.3215	1.55801	3.81568e-12	3.4397e-10	CL4G048704012_alt	Chr04_alt	867221	868989	+	1434	-	- && Q8S9J6.1 RecName: Full=Aspartyl protease family protein At5g10770; Flags: Precursor && PF14543:Xylanase inhibitor N-terminal|PF14541:Xylanase inhibitor C-terminal	-
CL1G039624012_alt	270.184	237.615	232.033	95.1537	56.969	80.1913	246.611	77.438	1.6703	4.97321e-12	4.3644e-10	CL1G039624012_alt	Chr01_alt	29764845	29768839	-	2001	-	- && O04722.1 RecName: Full=Sulfate transporter 2.1; AltName: Full=AST68 && PF00916:Sulfate permease family|PF01740:STAS domain	Sulfate_transp
CL6G059065012_alt	288.07	263.67	242.122	96.1148	104.943	75.2412	264.621	92.0996	1.52301	5.42542e-12	4.74554e-10	CL6G059065012_alt	Chr06_alt	15885624	15887124	+	1101	-	- && - && PF12906:RING-variant domain	-
CL6G058917012_alt	355.852	263.67	325.855	125.91	85.9532	120.782	315.126	110.882	1.50689	5.4893e-12	4.78562e-10	CL6G058917012_alt	Chr06_alt	15097058	15098238	+	231	-	- && - && -	-
CL9G067058012_alt	583.672	478.357	551.835	265.277	272.852	248.494	537.955	262.207	1.03732	7.27836e-12	6.22253e-10	CL9G067058012_alt	Chr09_alt	5993410	5994901	+	1104	-	- && Q84MB3.1 RecName: Full=1-aminocyclopropane-1-carboxylate oxidase homolog 1 && PF14226:non-haem dioxygenase in morphine synthesis N-terminal|PF03171:2OG-Fe(II) oxygenase superfamily	2OG-FeII_Oxy
CL2G044652012_alt	383.153	424.164	427.748	203.763	180.902	156.422	411.688	180.362	1.1899	7.48991e-12	6.3828e-10	CL2G044652012_alt	Chr02_alt	45203983	45213360	-	1722	-	- && B9RXW0.2 RecName: Full=Alpha-farnesene synthase; AltName: Full=(E,E)-alpha-farnesene synthase; AltName: Full=Terpene synthase 7; Short=RcSeTPS7 && PF01397:Terpene synthase, N-terminal domain|PF03936:Terpene synthase family, metal binding domain	-
CL4G048820012_alt	428.34	377.267	370.244	156.667	144.921	194.043	391.95	165.21	1.24682	8.44685e-12	7.10689e-10	CL4G048820012_alt	Chr04_alt	1663678	1672999	-	5031	-	- && Q0P4S5.1 RecName: Full=Protein Jade-3; AltName: Full=Jade family PHD finger protein 3; AltName: Full=PHD finger protein 16 && PF13831:PHD-finger	-
CL5G057123012_alt	298.426	270.965	266.334	109.571	91.95	52.4708	278.575	84.6639	1.7176	9.13609e-12	7.60782e-10	CL5G057123012_alt	Chr05_alt	46286642	46287238	+	597	-	- && Q58FX0.1 RecName: Full=BON1-associated protein 2; AltName: Full=Protein BON1-ASSOCIATED PROTEIN 1-LIKE && PF00168:C2 domain	C2
CL3G046113012_alt	77.1953	66.6991	63.5569	0	0	4.95008	69.1504	1.65003	5.39739	1.1787e-11	9.67156e-10	CL3G046113012_alt	Chr03_alt	10503473	10504105	-	432	-	- && - && -	-
CL3G046704012_alt	484.824	504.412	497.358	264.316	248.865	229.684	495.531	247.621	1.00049	2.24436e-11	1.79164e-09	CL3G046704012_alt	Chr03_alt	16542942	16545873	-	2478	-	- && Q71VM4.2 RecName: Full=Importin subunit alpha-1a && PF16186:Atypical Arm repeat|PF00514:Armadillo/beta-catenin-like repeat	Arm
CL9G066148012_alt	205.227	244.911	293.572	82.6587	76.9581	93.0615	247.903	84.2261	1.55678	2.50868e-11	1.99064e-09	CL9G066148012_alt	Chr09_alt	267167	269155	-	849	-	- && - && PF00917:MATH domain	MATH
CL7G062859012_alt	585.555	475.231	477.181	242.209	241.868	271.264	512.656	251.781	1.02656	8.78197e-11	6.44733e-09	CL7G062859012_alt	Chr07_alt	18493702	18495727	-	1920	-	- && Q9C5S1.1 RecName: Full=Protein-tyrosine-phosphatase MKP1; AltName: Full=Mitogen-activated protein kinase phosphatase 1; Short=AtMKP1 && PF00782:Dual specificity phosphatase, catalytic domain	DSPc
CL6G059577012_alt	728.649	673.244	691.055	270.083	360.804	410.856	697.649	347.248	1.00722	1.42479e-10	1.01509e-08	CL6G059577012_alt	Chr06_alt	18869329	18873363	-	2124	-	- && Q8VYG0.1 RecName: Full=LEAF RUST 10 DISEASE-RESISTANCE LOCUS RECEPTOR-LIKE PROTEIN KINASE-like 1.3; AltName: Full=Probable receptor-like serine/threonine-protein kinase LRK10L-1.3; Flags: Precursor && PF00069:Protein kinase domain|PF14380:Wall-associated receptor kinase C-terminal|PF13947:Wall-associated receptor kinase galacturonan-binding	Pkinase
CL8G065193012_alt	397.274	430.417	374.28	180.696	207.887	177.213	400.657	188.599	1.08711	1.43464e-10	1.01937e-08	CL8G065193012_alt	Chr08_alt	13430470	13432871	-	1431	-	- && Q8GV43.2 RecName: Full=Phosphoinositide phospholipase C 6; AltName: Full=Phosphoinositide phospholipase PLC6; Short=AtPLC6; Short=AtPLC8; Short=PI-PLC6 && PF00387:Phosphatidylinositol-specific phospholipase C, Y domain|PF00168:C2 domain|PF00388:Phosphatidylinositol-specific phospholipase C, X domain	PI-PLC-X
CL2G045304012_alt	338.906	390.815	327.873	173.968	138.924	104.942	352.531	139.278	1.33875	1.49648e-10	1.05764e-08	CL2G045304012_alt	Chr02_alt	49393634	49395855	+	1035	-	- && - && PF02485:Core-2/I-Branching enzyme	-
CL0G071968012_alt	359.617	288.682	279.449	96.1148	139.924	124.742	309.249	120.26	1.36412	1.73489e-10	1.21962e-08	CL0G071968012_alt	004718F_alt	2894	6400	-	3507	-	- && Q9LRR4.1 RecName: Full=Putative disease resistance RPP13-like protein 1 && PF00931:NB-ARC domain	NB-ARC
CL4G050651012_alt	764.422	904.606	805.054	463.273	433.764	279.184	824.694	392.074	1.07224	1.84905e-10	1.29302e-08	CL4G050651012_alt	Chr04_alt	19765035	19765598	+	564	-	- && Q1ECI2.1 RecName: Full=Ethylene-responsive transcription factor ERF023 && PF00847:AP2 domain	AP2
CL1G038677012_alt	646.746	473.147	480.208	241.248	211.885	282.154	533.367	245.096	1.12248	2.14373e-10	1.46431e-08	CL1G038677012_alt	Chr01_alt	18230111	18243832	+	3363	-	- && Q9SKX0.3 RecName: Full=ABC transporter C family member 13; Short=ABC transporter ABCC.13; Short=AtABCC13; AltName: Full=ATP-energized glutathione S-conjugate pump 11; AltName: Full=Glutathione S-conjugate-transporting ATPase 11; AltName: Full=Multidrug resistance-associated protein 11 && PF00005:ABC transporter|PF00664:ABC transporter transmembrane region	ABC_membrane
CL2G042499012_alt	565.785	468.978	491.305	215.297	237.871	286.115	508.689	246.427	1.04646	2.15886e-10	1.47086e-08	CL2G042499012_alt	Chr02_alt	28312095	28315490	+	3396	-	- && Q9LY77.1 RecName: Full=Calcium-transporting ATPase 12, plasma membrane-type; AltName: Full=Ca(2+)-ATPase isoform 12 && PF00689:Cation transporting ATPase, C-terminus|PF00122:E1-E2 ATPase	Cation_ATPase_C
CL2G043192012_alt	574.258	482.526	655.746	240.287	237.871	323.735	570.843	267.298	1.09502	2.65349e-10	1.78945e-08	CL2G043192012_alt	Chr02_alt	36186681	36187142	+	240	-	- && - && -	-
CL8G064550012_alt	406.688	556.52	403.536	191.268	224.878	205.923	455.581	207.356	1.13518	3.08182e-10	2.06256e-08	CL8G064550012_alt	Chr08_alt	7370625	7373615	-	1059	-	- && Q39799.1 RecName: Full=Endochitinase 1; Flags: Precursor && PF00182:Chitinase class I	-
CL6G060123012_alt	342.672	377.267	453.978	157.628	202.89	145.532	391.306	168.683	1.21401	3.6815e-10	2.42714e-08	CL6G060123012_alt	Chr06_alt	21933060	21933773	-	714	-	- && Q9SJ52.1 RecName: Full=Protein YLS9; AltName: Full=Protein NDR1/HIN1-LIKE 10; Short=AtNHL10; AltName: Full=Protein YELLOW-LEAF-SPECIFIC GENE 9 && PF03168:Late embryogenesis abundant protein	-
CL9G067256012_alt	140.27	100.049	100.884	18.2618	16.9908	31.6805	113.734	22.311	2.35137	4.14369e-10	2.69167e-08	CL9G067256012_alt	Chr09_alt	8235249	8240720	-	4326	-	- && Q9LRR4.1 RecName: Full=Putative disease resistance RPP13-like protein 1 && PF00931:NB-ARC domain	NB-ARC
CL8G063762012_alt	153.449	177.169	124.087	45.174	33.9815	45.5407	151.569	41.5654	1.86558	4.61635e-10	2.98407e-08	CL8G063762012_alt	Chr08_alt	1813056	1818865	-	2115	-	- && U3U992.1 RecName: Full=7-deoxyloganetic acid glucosyltransferase; AltName: Full=UDP-glucose glucosyltransferase 8; Short=CrUGT8; AltName: Full=UDP-glycosyltransferase 709C2 && PF00201:UDP-glucoronosyl and UDP-glucosyl transferase|PF01095:Pectinesterase	UDPGT
CL7G062879012_alt	300.309	287.64	291.555	138.405	101.945	130.682	293.168	123.677	1.24465	6.14054e-10	3.92151e-08	CL7G062879012_alt	Chr07_alt	18590856	18593626	+	2121	-	- && Q9SS87.1 RecName: Full=Protein SIEVE ELEMENT OCCLUSION B; Short=AtSEOb; AltName: Full=Protein SIEVE ELEMENT OCCLUSION-RELATED 1; Short=AtSEOR1 && PF14576:Sieve element occlusion N-terminus|PF14577:Sieve element occlusion C-terminus	-
CL1G038571012_alt	198.637	193.844	191.68	76.8919	69.9619	52.4708	194.72	66.4415	1.55075	6.41543e-10	4.07741e-08	CL1G038571012_alt	Chr01_alt	17234992	17236599	+	1608	-	- && P0C897.1 RecName: Full=Putative UPF0481 protein At3g02645 && PF03140:Plant protein of unknown function	-
CL8G064036012_alt	405.746	328.285	339.979	175.89	125.931	165.333	358.003	155.718	1.20107	7.01463e-10	4.44758e-08	CL8G064036012_alt	Chr08_alt	4354625	4360426	+	4473	-	- && F8S296.1 RecName: Full=Autophagy-related protein 2; Short=AtAPG2; AltName: Full=Protein PEROXISOME UNUSUAL POSITIONING 1 && PF12624:N-terminal region of Chorein or VPS13	-
CL3G048036012_alt	226.879	203.224	177.556	81.6976	49.9728	67.3211	202.553	66.3305	1.60978	7.17561e-10	4.52798e-08	CL3G048036012_alt	Chr03_alt	24917860	24919711	-	1170	-	- && O64823.1 RecName: Full=Calcium uniporter protein 2, mitochondrial; Flags: Precursor && PF04678:Mitochondrial calcium uniporter	-
CL4G050788012_alt	42.3633	191.76	138.211	10.5726	11.9935	21.7803	124.111	14.7821	3.0691	7.59739e-10	4.77689e-08	CL4G050788012_alt	Chr04_alt	21537013	21545354	-	1077	-	- && P10978.1 RecName: Full=Retrovirus-related Pol polyprotein from transposon TNT 1-94; Includes: RecName: Full=Protease; Includes: RecName: Full=Reverse transcriptase; Includes: RecName: Full=Endonuclease && PF07727:Reverse transcriptase (RNA-dependent DNA polymerase)	RVT_2
CL9G069279012_alt	595.91	472.104	397.483	222.025	250.863	183.153	488.499	218.681	1.16025	7.60611e-10	4.77689e-08	CL9G069279012_alt	Chr09_alt	33709835	33728746	+	3927	-	- && A4GSN8.1 RecName: Full=Nuclear-pore anchor; AltName: Full=Protein TRANSLOCATED PROMOTER REGION; Short=AtTPR && PF07926:TPR/MLP1/MLP2-like protein	-
CL1G036978012_alt	420.809	414.785	490.296	165.317	248.865	198.003	441.963	204.062	1.11556	1.18721e-09	7.3344e-08	CL1G036978012_alt	Chr01_alt	4964542	4966373	-	888	-	- && Q9ZRF1.1 RecName: Full=Probable mannitol dehydrogenase; AltName: Full=NAD-dependent mannitol dehydrogenase && PF08240:Alcohol dehydrogenase GroES-like domain|PF00107:Zinc-binding dehydrogenase	ADH_N
CL2G044356012_alt	321.02	364.761	373.271	177.812	168.908	151.472	353.017	166.064	1.08731	1.22809e-09	7.55177e-08	CL2G044356012_alt	Chr02_alt	43455739	43456239	-	501	-	- && O04681.1 RecName: Full=Pathogenesis-related genes transcriptional activator PTI5; AltName: Full=PTO-interacting protein 5 && PF00847:AP2 domain	AP2
CL3G046965012_alt	122.383	99.0064	158.388	29.7956	36.9799	21.7803	126.592	29.5186	2.10109	1.50011e-09	9.11866e-08	CL3G046965012_alt	Chr03_alt	19075722	19080512	-	1143	-	- && O04135.1 RecName: Full=Homeobox protein knotted-1-like 2; AltName: Full=KNAP2 && PF03790:KNOX1 domain|PF03789:ELK domain|PF03791:KNOX2 domain|PF05920:Homeobox KN domain	KNOX2
CL5G052223012_alt	96.0235	72.9521	147.291	23.0676	19.9891	9.90016	105.422	17.6523	2.57707	1.54796e-09	9.30286e-08	CL5G052223012_alt	Chr05_alt	2948285	2952080	+	921	-	- && Q9ZSE4.1 RecName: Full=Serine/threonine-protein phosphatase PP2A catalytic subunit && PF00149:Calcineurin-like phosphoesterase	Metallophos
CL7G062701012_alt	120.5	104.217	157.379	19.223	24.9864	40.5906	127.365	28.2667	2.17322	1.56358e-09	9.37546e-08	CL7G062701012_alt	Chr07_alt	17761480	17761965	-	486	-	- && - && -	-
CL6G058395012_alt	150.625	335.58	216.901	54.7854	53.9706	86.1314	234.368	64.9625	1.85013	1.78218e-09	1.06142e-07	CL6G058395012_alt	Chr06_alt	10468776	10469111	-	228	-	- && - && -	-
CL2G044694012_alt	475.41	626.346	549.818	297.956	297.838	225.724	550.525	273.839	1.00671	1.97526e-09	1.16334e-07	CL2G044694012_alt	Chr02_alt	45470863	45472050	+	1080	-	- && F6H7K5.1 RecName: Full=Thiamine thiazole synthase 2, chloroplastic; AltName: Full=Thiazole biosynthetic enzyme 2; Flags: Precursor && PF01946:Thi4 family	-
CL5G054325012_alt	321.961	212.603	271.378	62.4746	103.943	113.852	268.647	93.4233	1.52576	2.79158e-09	1.59795e-07	CL5G054325012_alt	Chr05_alt	25701650	25705634	-	3306	-	- && Q40392.1 RecName: Full=TMV resistance protein N && PF00931:NB-ARC domain|PF01582:TIR domain|PF13855:Leucine rich repeat	TIR
CL7G061324012_alt	273.008	200.097	236.068	70.1638	103.943	90.0914	236.391	88.0662	1.42627	2.83066e-09	1.61683e-07	CL7G061324012_alt	Chr07_alt	7080883	7082910	-	2028	-	- && P09189.1 RecName: Full=Heat shock cognate 70 kDa protein && PF00012:Hsp70 protein|PF07649:C1-like domain	HSP70
CL4G050646012_alt	190.164	190.718	176.547	57.6689	74.9592	68.3111	185.81	66.9797	1.47283	3.01643e-09	1.71555e-07	CL4G050646012_alt	Chr04_alt	19700592	19703032	-	756	-	- && Q9M1S3.1 RecName: Full=Probable RNA-binding protein ARP1; AltName: Full=ABA-regulated RNA-binding protein 1 && PF00076:RNA recognition motif. (a.k.a. RRM, RBD, or RNP domain)	RRM_1
CL7G062645012_alt	337.024	313.694	363.182	156.667	173.905	154.442	337.967	161.672	1.06415	3.19922e-09	1.81173e-07	CL7G062645012_alt	Chr07_alt	17448792	17451650	+	1335	-	- && Q84XG9.1 RecName: Full=IAA-amino acid hydrolase ILR1-like 1; Flags: Precursor && PF01546:Peptidase family M20/M25/M40|PF07687:Peptidase dimerisation domain	Peptidase_M20
CL9G067636012_alt	205.227	124.019	195.715	38.4459	49.9728	64.351	174.987	50.9232	1.78273	4.35815e-09	2.39635e-07	CL9G067636012_alt	Chr09_alt	14393257	14393943	+	207	-	- && - && -	-
CL4G048884012_alt	307.84	290.766	234.051	134.561	102.944	110.882	277.552	116.129	1.2567	4.53295e-09	2.47705e-07	CL4G048884012_alt	Chr04_alt	2004152	2006969	-	2172	-	- && - && PF10358:N-terminal C2 in EEIG1 and EHBP1 proteins	-
CL4G048722012_alt	349.262	468.978	429.766	148.978	205.888	215.823	416.002	190.23	1.12879	4.87722e-09	2.65969e-07	CL4G048722012_alt	Chr04_alt	965051	965590	+	540	-	- && Q5M750.1 RecName: Full=VQ motif-containing protein 4; Short=AtVQ4; AltName: Full=MPK3/6-targeted VQ-motif-containing protein 1 && PF05678:VQ motif	-
CL4G050765012_alt	195.813	210.519	167.467	77.853	62.9657	69.3011	191.266	70.0399	1.44864	5.15118e-09	2.79185e-07	CL4G050765012_alt	Chr04_alt	21333875	21334537	+	663	-	- && - && -	-
CL2G040523012_alt	206.168	303.272	258.263	81.6976	120.934	87.1214	255.901	96.5844	1.40554	5.73454e-09	3.07036e-07	CL2G040523012_alt	Chr02_alt	5690831	5691088	-	258	-	- && Q9LPV5.1 RecName: Full=High affinity nitrate transporter 2.5; Short=AtNRT2:5 && -	-
CL6G058391012_alt	208.992	206.35	200.759	94.1925	69.9619	52.4708	205.367	72.2084	1.50687	5.87241e-09	3.13152e-07	CL6G058391012_alt	Chr06_alt	10416960	10417529	-	570	-	- && - && -	-
CL5G052173012_alt	433.047	588.828	544.773	217.219	265.855	297.005	522.216	260.026	1.0057	7.40849e-09	3.89578e-07	CL5G052173012_alt	Chr05_alt	2666700	2667156	+	285	-	- && - && -	-
CL8G065285012_alt	237.234	439.797	296.599	144.172	108.941	117.812	324.543	123.642	1.3906	7.72554e-09	4.04644e-07	CL8G065285012_alt	Chr08_alt	13790163	13796537	+	2523	-	- && Q9SD76.1 RecName: Full=Alpha-glucan phosphorylase 2, cytosolic; Short=AtPHS2; AltName: Full=Alpha-glucan phosphorylase, H isozyme; AltName: Full=Starch phosphorylase H && PF00343:Carbohydrate phosphorylase	-
CL3G048529012_alt	149.684	124.019	137.202	45.174	45.975	31.6805	136.968	40.9431	1.74243	8.97336e-09	4.65403e-07	CL3G048529012_alt	Chr03_alt	27442390	27443295	+	906	-	- && O22227.1 RecName: Full=Protein MIZU-KUSSEI 1 && PF04759:Protein of unknown function, DUF617	-
CL9G066149012_alt	202.402	189.675	145.273	62.4746	67.963	59.4009	179.117	63.2795	1.50165	9.81184e-09	5.04938e-07	CL9G066149012_alt	Chr09_alt	272133	274036	-	915	-	- && Q9M2J1.2 RecName: Full=MATH domain and coiled-coil domain-containing protein At3g58250; AltName: Full=RTM3-like protein At3g58250 && PF00917:MATH domain	MATH
CL2G040374012_alt	120.5	105.259	91.8044	33.6402	20.9886	15.8403	105.855	23.4897	2.17017	9.85438e-09	5.06145e-07	CL2G040374012_alt	Chr02_alt	4657902	4664235	-	1089	-	- && D9UBX4.1 RecName: Full=Inactive protein RESTRICTED TEV MOVEMENT 2; AltName: Full=Inactive restricted tobacco etch virus movement protein 2 && -	-
CL2G045090012_alt	304.074	241.784	233.042	127.833	91.95	99.0016	259.633	106.261	1.28879	1.06254e-08	5.43638e-07	CL2G045090012_alt	Chr02_alt	47977823	47978746	-	924	-	- && - && PF00564:PB1 domain	-
CL3G046197012_alt	52.7188	44.8134	49.4331	0	2.99837	0	48.9885	0.999456	5.63525	1.08711e-08	5.54336e-07	CL3G046197012_alt	Chr03_alt	11555928	11556750	+	477	-	- && - && -	-
CL3G047857012_alt	295.602	252.206	320.811	110.532	137.925	138.602	289.54	129.02	1.16706	1.1687e-08	5.92237e-07	CL3G047857012_alt	Chr03_alt	24095716	24096734	+	924	-	- && Q9STX0.1 RecName: Full=Probable WRKY transcription factor 7; AltName: Full=WRKY DNA-binding protein 7 && PF03106:WRKY DNA -binding domain|PF10533:Plant zinc cluster domain	WRKY
CL3G045641012_alt	233.469	259.501	237.077	88.4256	115.937	106.922	243.349	103.761	1.23013	1.20554e-08	6.07424e-07	CL3G045641012_alt	Chr03_alt	3120633	3123185	-	2553	-	- && F4IBE4.1 RecName: Full=Probable disease resistance protein RF45 >P0DI16.1 RecName: Full=Probable disease resistance protein RDL5 && PF00931:NB-ARC domain	NB-ARC
CL2G043446012_alt	297.485	278.26	308.705	156.667	129.929	121.772	294.817	136.123	1.11449	1.30419e-08	6.48499e-07	CL2G043446012_alt	Chr02_alt	38031074	38033425	-	1068	-	- && Q9XGI7.1 RecName: Full=Nicotianamine synthase; AltName: Full=Chloronerva; AltName: Full=S-adenosyl-L-methionine:S-adenosyl-L-methionine:S-adenosyl-methionine 3-amino-3-carboxypropyltransferase && PF03059:Nicotianamine synthase protein	-
CL9G067661012_alt	133.68	185.507	163.432	43.2517	49.9728	63.361	160.873	52.1952	1.62364	1.31117e-08	6.50747e-07	CL9G067661012_alt	Chr09_alt	14874584	14875159	-	483	-	- && - && -	-
CL6G058058012_alt	208.051	292.851	250.192	90.3479	111.939	106.922	250.365	103.07	1.27996	1.318e-08	6.52914e-07	CL6G058058012_alt	Chr06_alt	7638918	7639560	-	513	-	- && Q9ZUS1.1 RecName: Full=WAT1-related protein At2g37460 && PF00892:EamA-like transporter family	DUF6
CL3G045635012_alt	64.0157	50.0243	70.6188	6.72804	8.9951	8.91014	61.5529	8.21109	2.90818	1.35325e-08	6.69127e-07	CL3G045635012_alt	Chr03_alt	3044280	3046871	-	2466	-	- && F4IBE4.1 RecName: Full=Probable disease resistance protein RF45 >P0DI16.1 RecName: Full=Probable disease resistance protein RDL5 && PF00931:NB-ARC domain	NB-ARC
CL4G049430012_alt	325.727	245.953	306.687	144.172	105.942	132.662	292.789	127.592	1.19844	1.38288e-08	6.82505e-07	CL4G049430012_alt	Chr04_alt	5804654	5804977	-	324	-	- && P41152.1 RecName: Full=Heat shock factor protein HSF30; AltName: Full=Heat shock transcription factor 30; Short=HSTF 30; AltName: Full=Heat stress transcription factor && PF00447:HSF-type DNA-binding	HSF_DNA-bind
CL4G049506012_alt	377.504	347.044	300.634	114.377	189.897	87.1214	341.727	130.465	1.39003	1.75476e-08	8.51766e-07	CL4G049506012_alt	Chr04_alt	6236392	6239180	+	1149	-	- && Q3U0V1.2 RecName: Full=Far upstream element-binding protein 2; Short=FUSE-binding protein 2; AltName: Full=KH type-splicing regulatory protein; Short=KSRP && PF00013:KH domain	KH_1
CL2G040692012_alt	105.438	144.862	126.105	28.8344	23.9869	46.5307	125.468	33.1174	1.92101	2.25034e-08	1.06122e-06	CL2G040692012_alt	Chr02_alt	6737511	6739386	-	1428	-	- && Q9ZWA6.1 RecName: Full=Zinc finger protein MAGPIE; AltName: Full=Protein indeterminate-domain 3 && -	-
CL1G039587012_alt	75.3125	86.5004	52.4597	9.61148	14.9918	9.90016	71.4242	11.5012	2.63608	2.38727e-08	1.11784e-06	CL1G039587012_alt	Chr01_alt	29402714	29406528	+	276	-	- && - && -	-
CL8G064050012_alt	2307.39	3081.71	2353.62	1162.99	1154.37	742.512	2580.91	1019.96	1.33927	2.45167e-08	1.14395e-06	CL8G064050012_alt	Chr08_alt	4412835	4413653	-	819	-	- && Q9SZ06.1 RecName: Full=Ethylene-responsive transcription factor ERF109 && PF00847:AP2 domain	AP2
CL7G061779012_alt	350.203	346.001	324.846	172.046	60.9668	127.712	340.35	120.241	1.49988	2.60731e-08	1.21019e-06	CL7G061779012_alt	Chr07_alt	11236312	11240989	+	696	-	- && Q6Q9I2.2 RecName: Full=MADS-box transcription factor 15; AltName: Full=FDRMADS3; AltName: Full=OsMADS15; AltName: Full=Protein APETALA1-like A; AltName: Full=RMADS215 && PF00319:SRF-type transcription factor (DNA-binding and dimerisation domain)|PF01486:K-box region	SRF-TF
CL4G049723012_alt	127.09	127.145	130.14	43.2517	22.9875	42.5707	128.125	36.2699	1.81931	2.6849e-08	1.24402e-06	CL4G049723012_alt	Chr04_alt	8559690	8561381	+	1692	-	- && Q7XA40.2 RecName: Full=Putative disease resistance protein RGA3; AltName: Full=Blight resistance protein B149; AltName: Full=RGA1-blb && PF00931:NB-ARC domain	NB-ARC
CL1G038375012_alt	81.9024	59.4039	66.5834	10.5726	14.9918	3.96006	69.2966	9.84151	2.81724	2.90765e-08	1.33555e-06	CL1G038375012_alt	Chr01_alt	15096785	15097168	+	330	-	- && - && -	-
CL2G045020012_alt	277.715	221.983	226.989	108.61	111.939	73.2612	242.229	97.9367	1.30692	3.06796e-08	1.40432e-06	CL2G045020012_alt	Chr02_alt	47505825	47508684	+	1764	-	- && Q8L746.1 RecName: Full=Regulatory protein NPR3; AltName: Full=BTB/POZ domain-containing protein NPR3 && PF12313:NPR1/NIM1 like defence protein C terminal|PF00651:BTB/POZ domain|PF11900:Domain of unknown function (DUF3420)	BTB
CL5G055920012_alt	218.406	226.152	240.104	76.8919	96.9472	111.872	228.221	95.237	1.26139	3.16132e-08	1.44207e-06	CL5G055920012_alt	Chr05_alt	39822090	39825498	+	921	-	- && Q84TE6.2 RecName: Full=NAC domain-containing protein 21/22; Short=ANAC021/ANAC022 && PF02365:No apical meristem (NAM) protein	NAM
CL5G054321012_alt	184.516	149.031	175.538	55.7466	53.9706	74.2512	169.695	61.3228	1.46926	3.88852e-08	1.73498e-06	CL5G054321012_alt	Chr05_alt	25625826	25629994	-	3093	-	- && Q40392.1 RecName: Full=TMV resistance protein N && PF13855:Leucine rich repeat|PF00931:NB-ARC domain|PF01582:TIR domain	TIR
CL9G068354012_alt	502.711	789.967	551.835	247.015	307.832	350.466	614.838	301.771	1.02639	4.12939e-08	1.83148e-06	CL9G068354012_alt	Chr09_alt	25426174	25426578	-	405	-	- && - && -	-
CL3G048089012_alt	149.684	171.959	179.573	59.5912	44.9755	72.2711	167.072	58.946	1.50219	4.74111e-08	2.07692e-06	CL3G048089012_alt	Chr03_alt	25189361	25191992	-	2214	-	- && C0LGK4.1 RecName: Full=Probable LRR receptor-like serine/threonine-protein kinase At2g16250; Flags: Precursor && PF13855:Leucine rich repeat|PF07714:Protein tyrosine kinase	Pkinase_Tyr
CL3G046461012_alt	172.277	157.368	155.361	60.5523	61.9663	60.391	161.669	60.9699	1.4073	4.77835e-08	2.08978e-06	CL3G046461012_alt	Chr03_alt	14506392	14508899	+	2508	-	- && Q9T048.1 RecName: Full=Disease resistance protein At4g27190 && PF00931:NB-ARC domain	NB-ARC
CL0G069525012_alt	330.434	323.074	338.97	193.191	146.92	147.512	330.826	162.541	1.02461	4.93361e-08	2.15413e-06	CL0G069525012_alt	000278F-002-01_alt	56073	59490	+	921	-	- && Q84TE6.2 RecName: Full=NAC domain-containing protein 21/22; Short=ANAC021/ANAC022 && PF02365:No apical meristem (NAM) protein	NAM
CL6G058059012_alt	158.156	128.187	151.326	56.7077	50.9723	33.6605	145.89	47.1135	1.63049	5.29265e-08	2.29319e-06	CL6G058059012_alt	Chr06_alt	7639760	7640900	-	792	-	- && Q9ZUS1.1 RecName: Full=WAT1-related protein At2g37460 && PF00892:EamA-like transporter family	DUF6
CL5G057323012_alt	298.426	339.748	360.156	93.2314	136.925	187.113	332.777	139.09	1.25903	5.71263e-08	2.46433e-06	CL5G057323012_alt	Chr05_alt	47277997	47278781	+	237	-	- && - && -	-
CL9G066976012_alt	157.215	159.452	196.724	10.5726	46.9744	58.4109	171.13	38.6527	2.1487	5.98014e-08	2.56459e-06	CL9G066976012_alt	Chr09_alt	5230482	5234580	-	1341	-	- && - && PF06414:Zeta toxin	-
CL5G053392012_alt	86.6094	152.157	79.6983	23.0676	11.9935	30.6905	106.155	21.9172	2.27405	6.23725e-08	2.66622e-06	CL5G053392012_alt	Chr05_alt	10948859	10949065	+	207	-	- && - && -	-
CL1G039251012_alt	95.0821	107.344	80.7072	14.4172	27.9848	23.7604	94.3777	22.0541	2.09936	6.24826e-08	2.66663e-06	CL1G039251012_alt	Chr01_alt	25960918	25962723	-	1806	-	- && Q5SVZ6.1 RecName: Full=Zinc finger MYM-type protein 1 && PF14291:Domain of unknown function (DUF4371)	-
CL5G055928012_alt	89.4336	84.416	102.902	8.65033	8.9951	30.6905	92.2504	16.112	2.51898	6.83764e-08	2.89949e-06	CL5G055928012_alt	Chr05_alt	39879376	39880998	-	1623	-	- && Q96303.1 RecName: Full=Inorganic phosphate transporter 1-4; Short=AtPht1;4; AltName: Full=H(+)/Pi cotransporter && PF00083:Sugar (and other) transporter	Sugar_tr
CL1G038068012_alt	288.07	186.549	266.334	113.415	104.943	72.2711	246.984	96.8765	1.35066	7.41939e-08	3.13115e-06	CL1G038068012_alt	Chr01_alt	12440643	12443519	+	2877	-	- && Q9LRR4.1 RecName: Full=Putative disease resistance RPP13-like protein 1 && PF00931:NB-ARC domain	NB-ARC
CL0G069539012_alt	208.051	253.248	223.962	109.571	101.945	92.0715	228.42	101.196	1.17361	8.90058e-08	3.67433e-06	CL0G069539012_alt	000325F_alt	131833	132384	-	552	-	- && - && -	-
CL7G063125012_alt	65.8985	53.1508	63.5569	10.5726	11.9935	4.95008	60.8687	9.17206	2.73057	9.78648e-08	3.99647e-06	CL7G063125012_alt	Chr07_alt	19855488	19857148	-	1566	-	- && Q9LMX7.1 RecName: Full=Cytochrome P450 78A5; AltName: Full=Protein KLUH && PF00067:Cytochrome P450	p450
CL2G040262012_alt	230.645	211.561	247.166	114.377	98.9462	96.0315	229.79	103.118	1.15576	9.87575e-08	4.02054e-06	CL2G040262012_alt	Chr02_alt	3983009	3986163	-	1625	-	- && O81020.1 RecName: Full=Non-specific phospholipase C2; Flags: Precursor && PF04185:Phosphoesterase family	Phosphoesterase
CL1G037102012_alt	62.1328	79.2052	84.7425	13.4561	19.9891	11.8802	75.3602	15.1085	2.31888	1.0333e-07	4.1938e-06	CL1G037102012_alt	Chr01_alt	5799572	5804008	-	3048	-	- && O81108.1 RecName: Full=Calcium-transporting ATPase 2, plasma membrane-type; AltName: Full=Ca(2+)-ATPase isoform 2 && PF00122:E1-E2 ATPase|PF00689:Cation transporting ATPase, C-terminus|PF12515:Ca2+-ATPase N terminal autoinhibitory domain|PF00690:Cation transporter/ATPase, N-terminus|PF12710:haloacid dehalogenase-like hydrolase	E1-E2_ATPase
CL7G062318012_alt	335.141	255.332	279.449	127.833	158.914	113.852	289.974	133.533	1.11985	1.1564e-07	4.62961e-06	CL7G062318012_alt	Chr07_alt	16039637	16040634	+	792	-	- && Q9LYV6.1 RecName: Full=GEM-like protein 5 && PF02893:GRAM domain	GRAM
CL4G050848012_alt	282.422	226.152	245.148	118.221	125.931	84.1513	251.241	109.435	1.19955	1.20409e-07	4.80602e-06	CL4G050848012_alt	Chr04_alt	22234092	22237428	+	1452	-	- && O22060.1 RecName: Full=Probable sucrose-phosphate synthase 1; AltName: Full=UDP-glucose-fructose-phosphate glucosyltransferase 1 && PF00862:Sucrose synthase	-
CL8G064526012_alt	216.524	234.489	209.839	103.804	102.944	65.341	220.284	90.6963	1.27972	1.28039e-07	5.09523e-06	CL8G064526012_alt	Chr08_alt	7267930	7269784	+	1494	-	- && Q9SX98.1 RecName: Full=Lysine histidine transporter-like 8; AltName: Full=Amino acid transporter-like protein 1 && PF01490:Transmembrane amino acid transporter protein	Aa_trans
CL8G064491012_alt	140.27	141.736	174.529	24.9899	59.9674	53.4608	152.178	46.1394	1.72354	1.35451e-07	5.35e-06	CL8G064491012_alt	Chr08_alt	7031210	7031605	+	318	-	- && - && -	-
CL2G043028012_alt	199.578	146.946	158.388	54.7854	58.9679	74.2512	168.304	62.6682	1.42667	1.41834e-07	5.58546e-06	CL2G043028012_alt	Chr02_alt	34310794	34316585	+	1248	-	- && F4IAT2.1 RecName: Full=THO complex subunit 2; Short=AtTHO2; AltName: Full=Protein EMBRYO DEFECTIVE 2793 && PF11262:Transcription factor/nuclear export subunit protein 2	-
CL8G065909012_alt	60.25	44.8134	76.6718	1.9223	13.9924	3.96006	60.5784	6.62491	3.19994	1.54297e-07	5.99608e-06	CL8G065909012_alt	Chr08_alt	17748483	17751473	+	2061	-	- && Q9LW83.2 RecName: Full=G-type lectin S-receptor-like serine/threonine-protein kinase CES101; AltName: Full=Protein CALLUS EXPRESSION OF RBCS 101; Flags: Precursor && PF00704:Glycosyl hydrolases family 18|PF00069:Protein kinase domain	Pkinase
CL7G060852012_alt	232.527	224.067	224.971	90.3479	106.942	113.852	227.189	103.714	1.13194	1.66994e-07	6.39749e-06	CL7G060852012_alt	Chr07_alt	3044672	3045798	-	642	-	- && P32765.1 RecName: Full=21 kDa seed protein; Flags: Precursor && PF00197:Trypsin and protease inhibitor	-
CL8G063810012_alt	110.145	88.5847	59.5215	15.3784	18.9897	22.7704	86.0836	19.0461	2.17816	1.75333e-07	6.67651e-06	CL8G063810012_alt	Chr08_alt	2447790	2449355	-	1566	-	- && - && PF14392:Zinc knuckle|PF14111:Domain of unknown function (DUF4283)	-
CL6G057686012_alt	25.418	34.3917	20.1768	0	0	0	26.6622	0	7.20296	1.8591e-07	7.02879e-06	CL6G057686012_alt	Chr06_alt	2411159	2411932	+	414	-	- && - && PF02902:Ulp1 protease family, C-terminal catalytic domain	Peptidase_C48
CL4G048705012_alt	144.035	138.609	166.459	53.8243	63.9652	34.6505	149.701	50.8133	1.55889	1.86969e-07	7.05876e-06	CL4G048705012_alt	Chr04_alt	888095	889846	+	1443	-	- && Q8S9J6.1 RecName: Full=Aspartyl protease family protein At5g10770; Flags: Precursor && PF14541:Xylanase inhibitor C-terminal|PF14543:Xylanase inhibitor N-terminal	-
CL4G050764012_alt	140.27	139.651	208.83	33.6402	63.9652	60.391	162.917	52.6654	1.63048	1.88389e-07	7.09215e-06	CL4G050764012_alt	Chr04_alt	21329118	21333751	+	3300	-	- && Q40392.1 RecName: Full=TMV resistance protein N && PF01582:TIR domain|PF00931:NB-ARC domain	TIR
CL1G036569012_alt	257.945	304.315	259.272	124.949	138.924	140.582	273.844	134.819	1.02211	2.30026e-07	8.50264e-06	CL1G036569012_alt	Chr01_alt	2469925	2474141	+	2193	-	- && Q9ZUL3.1 RecName: Full=Protein indeterminate-domain 5, chloroplastic; AltName: Full=ID1-like zinc finger protein 2; Flags: Precursor && -	-
CL5G055409012_alt	93.1993	95.8799	91.8044	34.6013	12.9929	10.8902	93.6279	19.4948	2.2598	2.33583e-07	8.61008e-06	CL5G055409012_alt	Chr05_alt	37078674	37081778	+	823	-	- && - && -	-
CL5G051997012_alt	342.672	273.049	303.661	151.861	172.906	126.722	306.461	150.496	1.02676	2.72001e-07	9.98454e-06	CL5G051997012_alt	Chr05_alt	1535135	1538727	+	2232	-	- && Q0WVN5.2 RecName: Full=Cellulose synthase-like protein G3; Short=AtCslG3 && PF03552:Cellulose synthase	-
CL5G054157012_alt	207.109	239.7	261.289	118.221	104.943	105.932	236.033	109.699	1.10454	2.90625e-07	1.05803e-05	CL5G054157012_alt	Chr05_alt	22798770	22799407	+	564	-	- && Q9SJ54.1 RecName: Full=NDR1/HIN1-like protein 12 && PF03168:Late embryogenesis abundant protein	-
CL5G054488012_alt	122.383	285.555	198.741	76.8919	71.9608	51.4808	202.227	66.7778	1.5967	3.06567e-07	1.10997e-05	CL5G054488012_alt	Chr05_alt	27577808	27578407	+	600	-	- && - && -	-
CL3G047994012_alt	301.25	302.23	368.226	185.502	162.911	124.742	323.902	157.718	1.03761	3.19012e-07	1.14875e-05	CL3G047994012_alt	Chr03_alt	24748649	24750333	+	1572	-	- && O49858.1 RecName: Full=Cytochrome P450 82A3; AltName: Full=Cytochrome P450 CP6 && PF00067:Cytochrome P450	p450
CL5G053000012_alt	185.457	182.38	167.467	56.7077	46.9744	92.0715	178.435	65.2512	1.45155	3.27491e-07	1.1729e-05	CL5G053000012_alt	Chr05_alt	7863261	7863992	-	732	-	- && P93835.2 RecName: Full=Dehydration-responsive element-binding protein 1B; Short=Protein DREB1B; AltName: Full=C-repeat/dehydration-responsive element-binding factor 1; Short=C-repeat-binding factor 1; Short=CRT/DRE-binding factor 1 && PF00847:AP2 domain	AP2
CL5G055368012_alt	171.336	224.067	160.406	79.7753	78.957	70.2911	185.27	76.3411	1.27823	4.17703e-07	1.46628e-05	CL5G055368012_alt	Chr05_alt	36725340	36726816	+	480	-	- && Q9M8Y0.1 RecName: Full=Probable UDP-N-acetylglucosamine--peptide N-acetylglucosaminyltransferase SEC; AltName: Full=Protein SECRET AGENT && PF13414:TPR repeat	-
CL2G045082012_alt	89.4336	81.2895	52.4597	2.88344	21.988	5.94009	74.3943	10.2705	2.86248	4.49551e-07	1.56769e-05	CL2G045082012_alt	Chr02_alt	47895656	47897531	+	1191	-	- && B8AQW7.1 RecName: Full=Patatin-like protein 1 && PF01734:Patatin-like phospholipase	-
CL2G043024012_alt	145.918	163.621	211.856	57.6689	63.9652	80.1913	173.799	67.2751	1.36922	4.53034e-07	1.57776e-05	CL2G043024012_alt	Chr02_alt	34274479	34275627	+	1149	-	- && Q5PNY6.1 RecName: Full=U-box domain-containing protein 21; AltName: Full=Plant U-box protein 21 && -	-
CL6G059885012_alt	121.441	97.9643	102.902	29.7956	33.9815	38.6106	107.436	34.1292	1.65574	5.41654e-07	1.85883e-05	CL6G059885012_alt	Chr06_alt	20465187	20468865	-	2520	-	- && Q9FX32.1 RecName: Full=Sucrose synthase 6; Short=AtSUS6; AltName: Full=Sucrose-UDP glucosyltransferase 6 && PF00534:Glycosyl transferases group 1|PF00862:Sucrose synthase	Glycos_transf_1
CL3G046543012_alt	92.2579	104.217	108.955	15.3784	39.9782	24.7504	101.81	26.7023	1.93302	5.4217e-07	1.85883e-05	CL3G046543012_alt	Chr03_alt	15243204	15246979	-	1005	-	- && Q9F234.1 RecName: Full=Alpha-glucosidase 2; AltName: Full=Alpha-glucosidase II && PF01055:Glycosyl hydrolases family 31|PF13802:Galactose mutarotase-like	Glyco_hydro_31
CL2G042844012_alt	224.996	147.989	168.476	65.3581	72.9603	80.1913	180.487	72.8365	1.31083	7.01219e-07	2.36143e-05	CL2G042844012_alt	Chr02_alt	32920562	32923903	-	1413	-	- && Q0WQ57.1 RecName: Full=Auxilin-related protein 2 && -	-
CL5G052159012_alt	264.535	245.953	197.733	76.8919	126.931	105.932	236.074	103.251	1.19441	8.24618e-07	2.72504e-05	CL5G052159012_alt	Chr05_alt	2609627	2612162	+	1248	-	- && Q9R0I7.2 RecName: Full=YLP motif-containing protein 1; AltName: Full=Nuclear protein ZAP3 && -	-
CL8G065995012_alt	51.7774	62.5304	73.6453	15.3784	12.9929	7.92013	62.651	12.0971	2.37057	8.49305e-07	2.7927e-05	CL8G065995012_alt	Chr08_alt	18536211	18537719	+	1509	-	- && Q9ZUX1.1 RecName: Full=Cytochrome P450 94C1 && PF00067:Cytochrome P450	p450
CL6G058639012_alt	215.582	248.037	191.68	81.6976	96.9472	115.832	218.433	98.1589	1.15423	8.75971e-07	2.87325e-05	CL6G058639012_alt	Chr06_alt	12865272	12866681	-	1350	-	- && Q6XBF8.1 RecName: Full=Aspartic proteinase CDR1; AltName: Full=Protein CONSTITUTIVE DISEASE RESISTANCE 1; Flags: Precursor && PF14541:Xylanase inhibitor C-terminal|PF14543:Xylanase inhibitor N-terminal	-
CL5G055388012_alt	258.887	219.899	219.927	123.988	107.941	67.3211	232.904	99.7501	1.22317	8.95578e-07	2.92751e-05	CL5G055388012_alt	Chr05_alt	36969666	36973714	+	2217	-	- && Q9M8X2.1 RecName: Full=U11/U12 small nuclear ribonucleoprotein 48 kDa protein; Short=U11/U12 snRNP 48 kDa protein; Short=U11/U12-48K && PF05253:U11-48K-like CHHC zinc finger	-
CL7G062750012_alt	199.578	177.169	189.662	82.6587	61.9663	97.0215	188.803	80.5489	1.22895	9.76558e-07	3.16016e-05	CL7G062750012_alt	Chr07_alt	17974703	17977827	-	1326	-	- && P42348.1 RecName: Full=Phosphatidylinositol 3-kinase, nodule isoform; Short=PI3-kinase; Short=PI3K; Short=PtdIns-3-kinase; AltName: Full=SPI3K-1 && PF00792:Phosphoinositide 3-kinase C2|PF00613:Phosphoinositide 3-kinase family, accessory domain (PIK domain)	PI3Ka
CL9G067635012_alt	72.4883	66.6991	76.6718	14.4172	12.9929	22.7704	71.9531	16.7268	2.10542	1.01428e-06	3.26627e-05	CL9G067635012_alt	Chr09_alt	14389284	14392926	+	321	-	- && - && -	-
CL1G037704012_alt	147.801	146.946	207.821	56.7077	62.9657	78.2112	167.523	65.9616	1.34488	1.05484e-06	3.38454e-05	CL1G037704012_alt	Chr01_alt	9394645	9397599	+	1491	-	- && Q76CU2.1 RecName: Full=Pleiotropic drug resistance protein 1; AltName: Full=NtPDR1 && PF00005:ABC transporter|PF14510:ABC-transporter extracellular N-terminal	ABC_tran
CL4G050946012_alt	123.324	164.663	165.45	55.7466	60.9668	62.371	151.146	59.6948	1.33956	1.08728e-06	3.476e-05	CL4G050946012_alt	Chr04_alt	22744041	22751555	+	1278	-	- && Q42371.1 RecName: Full=LRR receptor-like serine/threonine-protein kinase ERECTA; AltName: Full=Protein QUANTITATIVE RESISTANCE TO PLECTOSPHAERELLA 1; AltName: Full=Protein QUANTITATIVE RESISTANCE TO RALSTONIA SOLANACEARUM 1; AltName: Full=Protein TRANSPIRATION EFFICIENCY 1; Flags: Precursor && PF13855:Leucine rich repeat	-
CL6G058390012_alt	204.285	194.886	213.874	66.3192	113.938	84.1513	204.349	88.1362	1.21443	1.25093e-06	3.95153e-05	CL6G058390012_alt	Chr06_alt	10416111	10416956	+	300	-	- && - && -	-
CL4G049532012_alt	133.68	122.976	76.6718	24.9899	36.9799	38.6106	111.109	33.5268	1.7303	1.38765e-06	4.35836e-05	CL4G049532012_alt	Chr04_alt	6321142	6322188	+	1047	-	- && Q9LRR4.1 RecName: Full=Putative disease resistance RPP13-like protein 1 && PF00931:NB-ARC domain	NB-ARC
CL2G044648012_alt	130.856	186.549	203.786	43.2517	18.9897	83.1613	173.73	48.4675	1.84099	1.58256e-06	4.91706e-05	CL2G044648012_alt	Chr02_alt	45191433	45194159	+	1644	-	- && P0CV96.1 RecName: Full=(3S,6E)-nerolidol synthase 1, chloroplastic; Short=FvNES1; Flags: Precursor [Fragaria vesca] && PF01397:Terpene synthase, N-terminal domain|PF03936:Terpene synthase family, metal binding domain	-
CL6G058341012_alt	149.684	147.989	205.803	78.8141	66.9636	59.4009	167.825	68.3929	1.29427	1.63582e-06	5.06472e-05	CL6G058341012_alt	Chr06_alt	10140846	10142447	-	576	-	- && - && PF06521:PAR1 protein	-
CL5G052319012_alt	377.504	374.14	370.244	215.297	105.942	206.913	373.963	176.051	1.0862	1.73074e-06	5.28454e-05	CL5G052319012_alt	Chr05_alt	3469519	3480953	-	2523	-	- && Q9M3G7.1 RecName: Full=Serine/threonine-protein kinase ATM; AltName: Full=Ataxia telangiectasia mutated homolog; Short=AtATM && PF02259:FAT domain	-
CL7G061734012_alt	15.0625	20.8435	26.2298	0	0	0	20.7119	0	6.83836	1.84891e-06	5.60658e-05	CL7G061734012_alt	Chr07_alt	10824878	10825908	-	396	-	- && - && -	-
CL2G041869012_alt	249.473	230.32	211.856	117.26	101.945	122.762	230.55	113.989	1.01635	1.88944e-06	5.70991e-05	CL2G041869012_alt	Chr02_alt	21630073	21634263	-	4191	-	- && Q7XA42.2 RecName: Full=Putative disease resistance protein RGA1; AltName: Full=RGA3-blb && PF00931:NB-ARC domain	NB-ARC
CL9G066297012_alt	160.981	112.555	189.662	49.9797	67.963	57.4209	154.399	58.4545	1.40261	1.98047e-06	5.95783e-05	CL9G066297012_alt	Chr09_alt	1053951	1056290	-	1392	-	- && - && -	-
CL4G050148012_alt	188.281	209.477	187.644	82.6587	106.942	76.2312	195.134	88.6106	1.13908	2.02041e-06	6.0642e-05	CL4G050148012_alt	Chr04_alt	15307831	15310768	+	1626	-	- && Q5F479.1 RecName: Full=Serine/threonine-protein kinase 11-interacting protein && -	-
CL9G067660012_alt	29.1836	19.8013	13.1149	0	0	0	20.6999	0	6.83967	2.10476e-06	6.296e-05	CL9G067660012_alt	Chr09_alt	14872570	14874302	-	666	-	- && - && PF02902:Ulp1 protease family, C-terminal catalytic domain	Peptidase_C48
CL2G041170012_alt	555.43	784.756	625.481	469.04	277.849	229.684	655.222	325.524	1.00822	2.53819e-06	7.44132e-05	CL2G041170012_alt	Chr02_alt	10843323	10853675	-	2598	-	- && Q6PDQ2.1 RecName: Full=Chromodomain-helicase-DNA-binding protein 4; Short=CHD-4 && PF16135:TPL-binding domain in jasmonate signalling|PF00628:PHD-finger	PHD
CL2G045015012_alt	187.34	224.067	194.706	37.4848	73.9598	108.902	202.038	73.4487	1.46077	2.58996e-06	7.55965e-05	CL2G045015012_alt	Chr02_alt	47469127	47473344	+	3138	-	- && Q9SHF3.1 RecName: Full=Protein argonaute 2 && PF16486:N-terminal domain of argonaute|PF08699:Argonaute linker 1 domain|PF02170:PAZ domain|PF02171:Piwi domain|PF16488:Argonaute linker 2 domain	Piwi
CL0G070458012_alt	115.793	112.555	91.8044	41.3294	31.9826	37.6206	106.717	36.9775	1.52863	2.96051e-06	8.50079e-05	CL0G070458012_alt	001987F_alt	43856	47749	+	2757	-	- && O81825.1 RecName: Full=Probable disease resistance protein At4g27220 && PF00931:NB-ARC domain	NB-ARC
CL0G072071012_alt	108.262	52.1087	69.6099	14.4172	12.9929	24.7504	76.6601	17.3868	2.14275	3.00157e-06	8.60007e-05	CL0G072071012_alt	005441F_alt	16431	18353	-	1578	-	- && Q40392.1 RecName: Full=TMV resistance protein N && PF01582:TIR domain|PF00931:NB-ARC domain	TIR
CL5G055400012_alt	241	279.302	263.307	94.1925	75.9587	165.333	261.203	111.828	1.22372	3.00951e-06	8.60421e-05	CL5G055400012_alt	Chr05_alt	37032428	37032847	+	420	-	- && Q9LIP6.1 RecName: Full=Cytochrome P450 71B34 && PF00067:Cytochrome P450	p450
CL1G036752012_alt	142.152	117.766	93.8221	29.7956	54.9701	23.7604	117.913	36.1754	1.70656	3.1304e-06	8.89228e-05	CL1G036752012_alt	Chr01_alt	3729629	3735599	+	2103	-	- && - && -	-
CL7G061331012_alt	86.6094	108.386	93.8221	26.9121	39.9782	15.8403	96.2725	27.5769	1.8038	3.37316e-06	9.5308e-05	CL7G061331012_alt	Chr07_alt	7155462	7157483	-	2022	-	- && P09189.1 RecName: Full=Heat shock cognate 70 kDa protein && PF00012:Hsp70 protein|PF07649:C1-like domain	HSP70
CL6G058271012_alt	27.3008	60.446	35.3094	5.76689	3.99782	4.95008	41.0187	4.90493	3.06033	3.66302e-06	0.000102083	CL6G058271012_alt	Chr06_alt	9646975	9648366	+	1263	-	- && - && -	-
CL5G053443012_alt	110.145	133.398	148.299	26.9121	43.9761	62.371	130.614	44.4197	1.55685	4.02258e-06	0.000110706	CL5G053443012_alt	Chr05_alt	11733197	11734342	+	1008	-	- && C0LGP4.1 RecName: Full=Probable LRR receptor-like serine/threonine-protein kinase At3g47570; Flags: Precursor && PF07714:Protein tyrosine kinase	Pkinase_Tyr
CL7G062932012_alt	298.426	308.483	317.784	131.677	206.887	123.752	308.231	154.106	1.00064	4.03992e-06	0.000111069	CL7G062932012_alt	Chr07_alt	18864367	18864861	+	495	-	- && P24465.2 RecName: Full=Cytochrome P450 71A1; AltName: Full=ARP-2; AltName: Full=CYPLXXIA1 && PF00067:Cytochrome P450	p450
CL7G062709012_alt	88.4922	95.8799	121.061	30.7567	42.9766	23.7604	101.811	32.4979	1.64774	4.10083e-06	0.00011251	CL7G062709012_alt	Chr07_alt	17798360	17798845	-	486	-	- && - && -	-
CL1G037771012_alt	62.1328	55.2352	71.6276	13.4561	19.9891	7.92013	62.9985	13.7884	2.19292	4.57782e-06	0.00012355	CL1G037771012_alt	Chr01_alt	10285245	10286162	-	732	-	- && Q9M2Z1.1 RecName: Full=Leucine-rich repeat receptor-like serine/threonine-protein kinase BAM2; AltName: Full=Protein BARELY ANY MERISTEM 2; Flags: Precursor && PF13855:Leucine rich repeat|PF08263:Leucine rich repeat N-terminal domain	LRRNT_2
CL7G062997012_alt	141.211	121.934	149.308	42.2905	60.9668	61.381	137.485	54.8794	1.32631	4.80038e-06	0.0001289	CL7G062997012_alt	Chr07_alt	19190359	19193314	-	861	-	- && Q93Y16.1 RecName: Full=Probable pre-mRNA-splicing factor ATP-dependent RNA helicase DEAH4; AltName: Full=DEAH RNA helicase homolog PRP22 && PF13401:AAA domain	-
CL5G053128012_alt	123.324	143.82	179.573	50.9409	51.9717	74.2512	148.906	59.0546	1.33403	4.84148e-06	0.000129741	CL5G053128012_alt	Chr05_alt	8655215	8656890	-	1041	-	- && Q9SS87.1 RecName: Full=Protein SIEVE ELEMENT OCCLUSION B; Short=AtSEOb; AltName: Full=Protein SIEVE ELEMENT OCCLUSION-RELATED 1; Short=AtSEOR1 && PF14576:Sieve element occlusion N-terminus	-
CL7G061321012_alt	95.0821	121.934	152.335	40.3682	55.9695	28.7105	123.117	41.6827	1.56225	4.98639e-06	0.000132552	CL7G061321012_alt	Chr07_alt	7057114	7059129	-	2016	-	- && P09189.1 RecName: Full=Heat shock cognate 70 kDa protein && PF00012:Hsp70 protein|PF07649:C1-like domain	HSP70
CL6G058768012_alt	113.91	118.808	143.255	50.9409	51.9717	45.5407	125.324	49.4844	1.34026	5.17639e-06	0.00013719	CL6G058768012_alt	Chr06_alt	14007537	14008543	+	387	-	- && Q91VC0.1 RecName: Full=dCTP pyrophosphatase 1; AltName: Full=Deoxycytidine-triphosphatase 1; Short=dCTPase 1; AltName: Full=RS21-C6; AltName: Full=XTP3-transactivated gene A protein homolog && PF03819:MazG nucleotide pyrophosphohydrolase domain	-
CL7G062038012_alt	82.8438	71.9099	57.5039	13.4561	15.9913	24.7504	70.7525	18.0659	1.97122	6.26153e-06	0.000162377	CL7G062038012_alt	Chr07_alt	14470738	14473853	-	1689	-	- && O65717.1 RecName: Full=Cyclic nucleotide-gated ion channel 1; Short=AtCNGC1; AltName: Full=Cyclic nucleotide- and calmodulin-regulated ion channel 1 && -	-
CL1G038690012_alt	202.402	238.658	210.847	71.125	119.935	111.872	217.303	100.977	1.10632	6.43393e-06	0.000166522	CL1G038690012_alt	Chr01_alt	18419131	18424323	+	1020	-	- && Q9S9N9.1 RecName: Full=Cinnamoyl-CoA reductase 1; Short=AtCCR1; AltName: Full=Protein IRREGULAR XYLEM 4 && PF01370:NAD dependent epimerase/dehydratase family	Epimerase
CL5G054715012_alt	96.9649	145.904	126.105	36.5236	40.9777	57.4209	122.991	44.9741	1.45082	7.12992e-06	0.000182047	CL5G054715012_alt	Chr05_alt	29412146	29412631	-	486	-	- && - && -	-
CL3G045434012_alt	106.379	111.513	152.335	49.0186	21.988	51.4808	123.409	40.8291	1.59428	7.16639e-06	0.000182801	CL3G045434012_alt	Chr03_alt	640443	640858	+	324	-	- && - && -	-
CL1G037323012_alt	31.0664	34.3917	31.274	2.88344	2.99837	3.96006	32.2441	3.28063	3.29748	7.39188e-06	0.00018801	CL1G037323012_alt	Chr01_alt	7128243	7128810	+	468	-	- && - && -	-
CL5G056198012_alt	97.9063	125.061	87.769	30.7567	22.9875	46.5307	103.579	33.425	1.63107	7.52016e-06	0.000190542	CL5G056198012_alt	Chr05_alt	41686302	41689451	-	1752	-	- && Q9LUG9.1 RecName: Full=Mediator of RNA polymerase II transcription subunit 33A; AltName: Full=REF4-related 1 protein; AltName: Full=REF4-resembling 1 protein && -	-
CL6G060043012_alt	187.34	279.302	260.281	147.056	82.9549	97.0215	242.308	109.011	1.15039	7.82526e-06	0.000197575	CL6G060043012_alt	Chr06_alt	21441429	21441902	-	474	-	- && - && PF14009:Domain of unknown function (DUF4228)	-
CL9G066490012_alt	170.395	252.206	230.015	97.076	86.9527	122.762	217.539	102.264	1.0879	8.59649e-06	0.000213928	CL9G066490012_alt	Chr09_alt	2223195	2224126	+	408	-	- && - && -	-
CL2G044678012_alt	69.6641	55.2352	58.5127	18.2618	6.99619	15.8403	61.1373	13.6994	2.15611	8.61927e-06	0.000214293	CL2G044678012_alt	Chr02_alt	45382573	45385111	-	1425	-	- && Q9C5S8.1 RecName: Full=Cysteine-rich receptor-like protein kinase 5; Short=Cysteine-rich RLK5; AltName: Full=Receptor-like protein kinase 6; Flags: Precursor && PF01657:Salt stress response/antifungal|PF00069:Protein kinase domain	Pkinase
CL5G056525012_alt	181.691	189.675	233.042	73.0473	122.933	65.341	201.47	87.1071	1.21031	8.99632e-06	0.000222208	CL5G056525012_alt	Chr05_alt	43349996	43352516	+	972	-	- && Q9LZK5.1 RecName: Full=DnaJ protein ERDJ3B; AltName: Full=Chaperone protein dnaJ 19; Short=AtDjB19; Short=AtJ19; AltName: Full=Endoplasmic reticulum dnaJ domain-containing protein 3B; Short=AtERdj3B; AltName: Full=Protein SCJ1 homolog ERDJ3B; Flags: Precursor && PF00226:DnaJ domain	DnaJ
CL4G049032012_alt	149.684	78.163	106.937	26.9121	42.9766	40.5906	111.595	36.8265	1.60232	9.0079e-06	0.000222287	CL4G049032012_alt	Chr04_alt	2907300	2907503	+	204	-	- && - && -	-
CL5G052407012_alt	75.3125	103.175	90.7956	26.9121	36.9799	21.7803	89.7611	28.5575	1.65193	9.58199e-06	0.000234923	CL5G052407012_alt	Chr05_alt	4026410	4029272	+	2082	-	- && Q8VY13.1 RecName: Full=Ferric reduction oxidase 8, mitochondrial; Short=AtFRO8; AltName: Full=Ferric-chelate reductase 8; Flags: Precursor && PF08030:Ferric reductase NAD binding domain|PF01794:Ferric reductase like transmembrane component|PF08022:FAD-binding domain	Ferric_reduct
CL2G042767012_alt	144.035	103.175	112.99	40.3682	57.9685	34.6505	120.067	44.3291	1.43928	9.71605e-06	0.00023777	CL2G042767012_alt	Chr02_alt	31881185	31882832	+	1479	-	- && Q8RXS5.2 RecName: Full=Probable disease resistance protein At5g63020; AltName: Full=pNd11 && PF00931:NB-ARC domain|PF13855:Leucine rich repeat	NB-ARC
CL9G068718012_alt	254.18	180.296	240.104	86.5033	94.9483	135.632	224.86	105.695	1.09033	1.04537e-05	0.000252557	CL9G068718012_alt	Chr09_alt	29836886	29840381	+	459	-	- && - && -	-
CL1G036741012_alt	107.32	83.3738	123.078	44.2128	17.9902	36.6306	104.591	32.9445	1.66524	1.05941e-05	0.000255018	CL1G036741012_alt	Chr01_alt	3659423	3661373	+	1668	-	- && Q1PE04.1 RecName: Full=F-box/LRR-repeat protein 25 && -	-
CL2G042364012_alt	193.93	196.971	224.971	86.5033	111.939	108.902	205.291	102.448	1.00325	1.06657e-05	0.000256508	CL2G042364012_alt	Chr02_alt	27101553	27102708	+	729	-	- && Q41249.1 RecName: Full=Protochlorophyllide reductase, chloroplastic; Short=PCR; AltName: Full=NADPH-protochlorophyllide oxidoreductase; Short=POR; Flags: Precursor && PF00106:short chain dehydrogenase	adh_short
CL4G049453012_alt	14.1211	17.7169	18.1591	0	0	0	16.6657	0	6.52505	1.07724e-05	0.000258606	CL4G049453012_alt	Chr04_alt	5939789	5948432	+	945	-	- && Q9FHG4.1 RecName: Full=Probable L-type lectin-domain containing receptor kinase S.7; Short=LecRK-S.7; Flags: Precursor && PF00139:Legume lectin domain	-
CL9G067413012_alt	64.9571	52.1087	43.3801	13.4561	12.9929	3.96006	53.4819	10.1364	2.39902	1.10193e-05	0.000263784	CL9G067413012_alt	Chr09_alt	10521916	10523277	-	1140	-	- && - && PF03732:Retrotransposon gag protein	Retrotrans_gag
CL4G048796012_alt	46.1289	52.1087	89.7867	3.84459	4.99728	21.7803	62.6748	10.2074	2.61995	1.14028e-05	0.000271909	CL4G048796012_alt	Chr04_alt	1462401	1468375	-	3084	-	- && Q8GYL3.2 RecName: Full=Ubiquitin-like-specific protease 1A && PF02902:Ulp1 protease family, C-terminal catalytic domain|PF03101:FAR1 DNA-binding domain	Peptidase_C48
CL2G040380012_alt	72.4883	47.94	44.3889	13.4561	6.99619	13.8602	54.9391	11.4375	2.26386	1.15323e-05	0.000274151	CL2G040380012_alt	Chr02_alt	4708922	4711452	-	1143	-	- && Q9LFR0.1 RecName: Full=Alpha-mannosidase 2; AltName: Full=Golgi alpha-mannosidase II; Short=AMan II; Short=AtGMII; Short=Man II; AltName: Full=Protein hybrid glycosylation 1 && PF01074:Glycosyl hydrolases family 38 N-terminal domain	-
CL7G060902012_alt	201.461	199.055	187.644	110.532	97.9467	84.1513	196.053	97.5434	1.00676	1.15337e-05	0.000274151	CL7G060902012_alt	Chr07_alt	3834951	3836024	-	1074	-	- && - && -	-
CL4G049594012_alt	141.211	169.874	138.211	51.902	50.9723	83.1613	149.765	62.0119	1.27197	1.17298e-05	0.000278065	CL4G049594012_alt	Chr04_alt	7007063	7010181	+	3042	-	- && Q9LRR4.1 RecName: Full=Putative disease resistance RPP13-like protein 1 && PF00931:NB-ARC domain	NB-ARC
CL8G064774012_alt	164.746	160.495	200.759	91.3091	75.9587	82.1713	175.333	83.1463	1.07583	1.22477e-05	0.000289003	CL8G064774012_alt	Chr08_alt	9979884	9980375	+	492	-	- && - && -	-
CL5G052390012_alt	169.453	156.326	151.326	84.581	50.9723	73.2612	159.035	69.6048	1.19134	1.23245e-05	0.000290344	CL5G052390012_alt	Chr05_alt	3945209	3946489	-	534	-	- && P46881.1 RecName: Full=Phenylethylamine oxidase; AltName: Full=Primary amine oxidase; Flags: Precursor && PF01179:Copper amine oxidase, enzyme domain	-
CL5G056027012_alt	124.266	150.073	143.255	56.7077	61.9663	64.351	139.198	61.0083	1.18966	1.26273e-05	0.000296939	CL5G056027012_alt	Chr05_alt	40582688	40584806	+	984	-	- && Q99090.2 RecName: Full=Light-inducible protein CPRF2; AltName: Full=Common plant regulatory factor 2; Short=CPRF-2 && PF00170:bZIP transcription factor	bZIP_1
CL2G042221012_alt	144.035	87.5425	97.8574	53.8243	18.9897	15.8403	109.812	29.5514	1.89173	1.28423e-05	0.000300937	CL2G042221012_alt	Chr02_alt	25402581	25406570	-	2451	-	- && O81905.1 RecName: Full=Receptor-like serine/threonine-protein kinase SD1-8; AltName: Full=Arabidopsis thaliana receptor kinase 3; AltName: Full=S-domain-1 (SD1) receptor kinase 8; Short=SD1-8; Flags: Precursor && PF01453:D-mannose binding lectin|PF08276:PAN-like domain|PF00954:S-locus glycoprotein domain|PF11883:Domain of unknown function (DUF3403)|PF07714:Protein tyrosine kinase	Pkinase_Tyr
CL3G046653012_alt	41.4219	56.2773	68.6011	3.84459	11.9935	15.8403	55.4334	10.5594	2.3949	1.31274e-05	0.000306532	CL3G046653012_alt	Chr03_alt	16199256	16202351	-	3096	-	- && Q9LIK7.1 RecName: Full=Putative calcium-transporting ATPase 13, plasma membrane-type; AltName: Full=Ca(2+)-ATPase isoform 13 && PF00122:E1-E2 ATPase|PF00689:Cation transporting ATPase, C-terminus|PF00690:Cation transporter/ATPase, N-terminus|PF00702:haloacid dehalogenase-like hydrolase	Cation_ATPase_C
CL5G053442012_alt	41.4219	50.0243	31.274	7.68919	2.99837	7.92013	40.9067	6.20256	2.71843	1.38277e-05	0.000319508	CL5G053442012_alt	Chr05_alt	11732316	11733167	+	852	-	- && - && -	-
CL7G060782012_alt	267.359	226.152	247.166	54.7854	155.915	98.0115	246.892	102.904	1.2642	1.47855e-05	0.000338979	CL7G060782012_alt	Chr07_alt	2417468	2417944	+	477	-	- && Q93VI8.1 RecName: Full=Tubby-like F-box protein 7; Short=AtTLP7 && -	-
CL2G041281012_alt	187.34	244.911	185.626	123.027	89.951	66.331	205.959	93.103	1.14392	1.5289e-05	0.000349313	CL2G041281012_alt	Chr02_alt	13036429	13036981	+	456	-	- && - && PF00407:Pathogenesis-related protein Bet v I family	-
CL9G066155012_alt	180.75	151.115	158.388	74.0084	77.9576	81.1813	163.418	77.7158	1.07316	1.56152e-05	0.000354324	CL9G066155012_alt	Chr09_alt	283855	288373	-	3321	-	- && F4JY12.1 RecName: Full=Protein GFS12; AltName: Full=BEACH domain-containing protein D; AltName: Full=BEACH-domain homolog D; AltName: Full=GREEN FLUORESCENT SEED 12 && PF02138:Beige/BEACH domain|PF00069:Protein kinase domain	Beach
CL7G063364012_alt	25.418	30.223	32.2829	4.80574	0	0	29.308	1.60191	4.17226	1.57465e-05	0.000356693	CL7G063364012_alt	Chr07_alt	21448759	21449142	-	384	-	- && - && -	-
CL2G041520012_alt	96.9649	135.482	169.485	59.5912	55.9695	35.6406	133.977	50.4004	1.40902	1.58942e-05	0.00035881	CL2G041520012_alt	Chr02_alt	16321723	16322275	+	456	-	- && - && PF00407:Pathogenesis-related protein Bet v I family	-
CL5G055691012_alt	39.5391	43.7713	38.3359	1.9223	5.99674	9.90016	40.5488	5.93973	2.77531	1.61138e-05	0.000363458	CL5G055691012_alt	Chr05_alt	38547781	38552709	-	1302	-	- && Q9BZV1.1 RecName: Full=UBX domain-containing protein 6; AltName: Full=UBX domain-containing protein 1 && PF09409:PUB domain	-
CL2G044453012_alt	89.4336	68.7834	71.6276	29.7956	21.988	16.8303	76.6149	22.8713	1.74354	1.62151e-05	0.000365432	CL2G044453012_alt	Chr02_alt	44033863	44035380	-	501	-	- && - && -	-
CL7G060781012_alt	148.742	136.525	172.512	71.125	65.9641	73.2612	152.593	70.1167	1.12185	1.65898e-05	0.00037261	CL7G060781012_alt	Chr07_alt	2416362	2416879	-	222	-	- && Q93VI8.1 RecName: Full=Tubby-like F-box protein 7; Short=AtTLP7 && -	-
CL4G050948012_alt	77.1953	67.7412	65.5746	8.65033	26.9853	18.8103	70.1704	18.1486	1.95448	1.95471e-05	0.000431354	CL4G050948012_alt	Chr04_alt	22759715	22769399	+	2214	-	- && Q0WPU1.1 RecName: Full=Myosin-15; AltName: Full=Myosin XI I; Short=AtXI-I && PF00063:Myosin head (motor domain)|PF02736:Myosin N-terminal SH3-like domain	Myosin_head
CL5G055011012_alt	15.0625	29.1808	36.3182	0	1.99891	0	26.8539	0.666304	5.35022	2.00136e-05	0.000440549	CL5G055011012_alt	Chr05_alt	33191736	33191969	+	234	-	- && - && -	-
CL3G046905012_alt	102.613	84.416	123.078	46.1351	26.9853	37.6206	103.369	36.9137	1.48458	2.02676e-05	0.000445032	CL3G046905012_alt	Chr03_alt	18745108	18747293	+	885	-	- && Q9H1I8.3 RecName: Full=Activating signal cointegrator 1 complex subunit 2; AltName: Full=ASC-1 complex subunit p100; AltName: Full=Trip4 complex subunit p100 && -	-
CL2G044699012_alt	26.3594	18.7591	33.2917	0	1.99891	0	26.1367	0.666304	5.31321	2.0636e-05	0.000451251	CL2G044699012_alt	Chr02_alt	45489645	45492426	+	1986	-	- && Q8GYA4.3 RecName: Full=Cysteine-rich receptor-like protein kinase 10; Short=Cysteine-rich RLK10; AltName: Full=Receptor-like protein kinase 4; Flags: Precursor && PF01657:Salt stress response/antifungal|PF07714:Protein tyrosine kinase	Pkinase_Tyr
CL1G038600012_alt	149.684	192.802	205.803	105.726	75.9587	73.2612	182.763	84.982	1.10304	2.08551e-05	0.00045529	CL1G038600012_alt	Chr01_alt	17546862	17549540	-	2679	-	- && O64973.2 RecName: Full=Disease resistance protein RPS5; AltName: Full=Resistance to Pseudomonas syringae protein 5; AltName: Full=pNd3/pNd10 && PF13855:Leucine rich repeat|PF00931:NB-ARC domain	NB-ARC
CL5G056938012_alt	65.8985	86.5004	93.8221	17.3007	35.9804	20.7903	82.0736	24.6905	1.73402	2.15449e-05	0.00046842	CL5G056938012_alt	Chr05_alt	45475042	45475449	+	243	-	- && - && -	-
CL2G041633012_alt	112.027	95.8799	110.972	51.902	34.981	33.6605	106.293	40.1812	1.40255	2.16907e-05	0.000471024	CL2G041633012_alt	Chr02_alt	18120018	18125324	+	1578	-	- && K4CF70.1 RecName: Full=Fatty acid hydroperoxide lyase, chloroplastic; Short=LeHPL; AltName: Full=Cytochrome P450 74B && PF00067:Cytochrome P450	p450
CL5G056729012_alt	230.645	242.826	174.529	114.377	87.9521	120.782	216	107.704	1.00363	2.3012e-05	0.000496247	CL5G056729012_alt	Chr05_alt	44379795	44382659	+	1620	-	- && A4FVP6.1 RecName: Full=NAC domain-containing protein 16; Short=ANAC016; AltName: Full=Protein NTM1-like 3 && PF02365:No apical meristem (NAM) protein	NAM
CL6G058434012_alt	110.145	77.1208	155.361	26.9121	37.9793	51.4808	114.209	38.7908	1.55929	2.38806e-05	0.000512476	CL6G058434012_alt	Chr06_alt	10795665	10796143	-	429	-	- && - && -	-
CL0G069549012_alt	204.285	184.465	220.936	76.8919	90.9505	127.712	203.229	98.5181	1.04542	2.53855e-05	0.000539874	CL0G069549012_alt	000325F_alt	234852	236114	-	1107	-	- && A0AQW4.1 RecName: Full=Transcription factor TCP12; AltName: Full=Protein BRANCHED 2 && PF03634:TCP family transcription factor	TCP
CL7G062417012_alt	136.504	91.7112	89.7867	41.3294	39.9782	10.8902	106.001	30.7326	1.78635	2.62778e-05	0.000556706	CL7G062417012_alt	Chr07_alt	16467613	16470792	-	1548	-	- && - && -	-
CL9G068286012_alt	60.25	127.145	109.964	42.2905	26.9853	24.7504	99.1196	31.3421	1.65792	2.65838e-05	0.000560948	CL9G068286012_alt	Chr09_alt	24570607	24570879	+	273	-	- && - && -	-
CL2G041762012_alt	31.0664	35.4339	57.5039	11.5338	1.99891	2.97005	41.3347	5.50091	2.90129	2.67677e-05	0.000563931	CL2G041762012_alt	Chr02_alt	20040649	20041023	-	375	-	- && Q9LSQ6.1 RecName: Full=Calcium-binding protein PBP1; AltName: Full=KIC-related protein 2; AltName: Full=PINOID-binding protein 1 && PF13833:EF-hand domain pair	-
CL2G041310012_alt	118.617	108.386	94.8309	19.223	53.9706	34.6505	107.278	35.948	1.57989	2.69619e-05	0.000567571	CL2G041310012_alt	Chr02_alt	13744587	13747312	-	1050	-	- && Q54HG4.2 RecName: Full=RNA polymerase II subunit 5-mediating protein homolog; Short=RPB5-mediating protein homolog && PF02996:Prefoldin subunit	-
CL7G061281012_alt	80.961	102.133	91.8044	42.2905	18.9897	29.7005	91.6328	30.3269	1.59255	2.80304e-05	0.00058686	CL7G061281012_alt	Chr07_alt	6860581	6863831	+	753	-	- && - && -	-
CL2G041802012_alt	98.8477	85.4582	87.769	29.7956	39.9782	28.7105	90.6916	32.8281	1.46728	2.80844e-05	0.000587468	CL2G041802012_alt	Chr02_alt	20988063	20990108	+	1644	-	- && Q9SYK0.1 RecName: Full=Beta-hexosaminidase 2; AltName: Full=Beta-GlcNAcase 2; AltName: Full=Beta-N-acetylhexosaminidase 2; AltName: Full=Beta-hexosaminidase 3; Short=AtHEX3; AltName: Full=N-acetyl-beta-glucosaminidase 2; Flags: Precursor && PF00728:Glycosyl hydrolase family 20, catalytic domain|PF14845:beta-acetyl hexosaminidase like	Glyco_hydro_20
CL3G046249012_alt	41.4219	40.6447	40.3536	2.88344	7.99565	9.90016	40.8067	6.92642	2.56259	2.81844e-05	0.000589094	CL3G046249012_alt	Chr03_alt	12223824	12233388	+	2706	-	- && Q9M2Z1.1 RecName: Full=Leucine-rich repeat receptor-like serine/threonine-protein kinase BAM2; AltName: Full=Protein BARELY ANY MERISTEM 2; Flags: Precursor && PF13855:Leucine rich repeat|PF08263:Leucine rich repeat N-terminal domain	LRRNT_2
CL5G054409012_alt	102.613	132.356	134.176	46.1351	61.9663	44.5507	123.048	50.884	1.27368	2.84644e-05	0.000594193	CL5G054409012_alt	Chr05_alt	26738299	26738547	-	249	-	- && - && -	-
CL9G066622012_alt	93.1993	84.416	99.8751	26.9121	35.9804	38.6106	92.4968	33.8344	1.45211	2.84732e-05	0.000594193	CL9G066622012_alt	Chr09_alt	2881257	2881864	+	405	-	- && - && PF05512:AWPM-19-like family	-
CL2G045353012_alt	187.34	106.302	141.238	46.1351	58.9679	72.2711	144.96	59.1247	1.29599	2.87102e-05	0.000598667	CL2G045353012_alt	Chr02_alt	49695465	49697768	+	1032	-	- && Q8LFD1.1 RecName: Full=Putative lipid phosphate phosphatase 3, chloroplastic; Short=AtLPP3; AltName: Full=Phosphatidate phosphohydrolase 3; AltName: Full=Phosphatidic acid phosphatase 3; Flags: Precursor && PF01569:PAP2 superfamily	-
CL1G037787012_alt	129.914	97.9643	128.123	41.3294	56.969	47.5208	118.667	48.6064	1.28928	2.87365e-05	0.000598744	CL1G037787012_alt	Chr01_alt	10579648	10580800	-	1026	-	- && - && -	-
CL8G065359012_alt	85.668	100.049	56.495	36.5236	10.994	13.8602	80.7372	20.4593	1.97679	3.09149e-05	0.000635638	CL8G065359012_alt	Chr08_alt	14105927	14108862	-	2862	-	- && P04323.1 RecName: Full=Retrovirus-related Pol polyprotein from transposon 17.6; Includes: RecName: Full=Protease; Includes: RecName: Full=Reverse transcriptase; Includes: RecName: Full=Endonuclease && PF13975:gag-polyprotein putative aspartyl protease|PF00078:Reverse transcriptase (RNA-dependent DNA polymerase)|PF03732:Retrotransposon gag protein	RVT_1
CL6G058309012_alt	42.3633	41.6869	52.4597	2.88344	0	13.8602	45.5033	5.58122	3.02813	3.28061e-05	0.000667277	CL6G058309012_alt	Chr06_alt	9953881	9954352	-	360	-	- && - && PF14368:Probable lipid transfer	-
CL1G038936012_alt	110.145	97.9643	98.8663	53.8243	27.9848	26.7304	102.325	36.1798	1.49816	3.36906e-05	0.000682125	CL1G038936012_alt	Chr01_alt	21565084	21565620	-	420	-	- && - && PF02365:No apical meristem (NAM) protein	NAM
CL9G066685012_alt	59.3086	38.5604	54.4773	6.72804	3.99782	17.8203	50.7821	9.51538	2.41743	3.37253e-05	0.000682307	CL9G066685012_alt	Chr09_alt	3273511	3282548	-	3762	-	- && C0LGP4.1 RecName: Full=Probable LRR receptor-like serine/threonine-protein kinase At3g47570; Flags: Precursor && PF00069:Protein kinase domain|PF00078:Reverse transcriptase (RNA-dependent DNA polymerase)|PF08263:Leucine rich repeat N-terminal domain|PF13855:Leucine rich repeat	Pkinase
CL2G043025012_alt	152.508	194.886	198.741	56.7077	114.937	66.331	182.045	79.3254	1.19901	3.45123e-05	0.000696104	CL2G043025012_alt	Chr02_alt	34282037	34283287	+	1251	-	- && Q5PNY6.1 RecName: Full=U-box domain-containing protein 21; AltName: Full=Plant U-box protein 21 && PF04564:U-box domain	U-box
CL1G037479012_alt	282.422	211.561	184.618	94.1925	138.924	100.982	226.2	111.366	1.02389	3.46735e-05	0.000697501	CL1G037479012_alt	Chr01_alt	7914258	7918161	-	1539	-	- && - && PF01925:Sulfite exporter TauE/SafE	-
CL8G065071012_alt	85.668	59.4039	68.6011	25.951	17.9902	21.7803	71.2243	21.9072	1.70106	3.5225e-05	0.000707249	CL8G065071012_alt	Chr08_alt	12752723	12754102	+	999	-	- && Q8W3Z1.1 RecName: Full=Beta-amyrin synthase && PF13249:Squalene-hopene cyclase N-terminal domain	-
CL8G064581012_alt	238.176	124.019	177.556	99.9594	69.9619	44.5507	179.917	71.4907	1.33172	3.54691e-05	0.000711528	CL8G064581012_alt	Chr08_alt	7647647	7650225	+	1833	-	- && Q7X9B9.3 RecName: Full=Protein NLP2; Short=AtNLP2; AltName: Full=NIN-like protein 2; AltName: Full=Nodule inception protein-like protein 2 && -	-
CL1G039527012_alt	90.375	99.0064	127.114	31.7179	45.975	6.93011	105.498	28.2077	1.90305	3.59122e-05	0.00071823	CL1G039527012_alt	Chr01_alt	28848644	28849309	-	666	-	- && O23310.1 RecName: Full=Nuclear transcription factor Y subunit B-3; Short=AtNF-YB-3; AltName: Full=Transcriptional activator HAP3C && PF00808:Histone-like transcription factor (CBF/NF-Y) and archaeal histone	-
CL2G040556012_alt	18.8281	16.6748	26.2298	0.961148	0	0	20.5776	0.320383	5.86806	3.63428e-05	0.000724205	CL2G040556012_alt	Chr02_alt	5918930	5919883	+	651	-	- && Q7XBH4.2 RecName: Full=Myb-related protein Myb4; AltName: Full=OsMyb4; AltName: Full=Transcription factor RLTR1 && PF00249:Myb-like DNA-binding domain	Myb_DNA-binding
CL4G049031012_alt	115.793	95.8799	67.5923	27.8733	42.9766	17.8203	93.0884	29.5567	1.65663	3.78779e-05	0.000749597	CL4G049031012_alt	Chr04_alt	2904756	2906610	+	399	-	- && - && -	-
CL6G057650012_alt	25.418	12.5061	7.06188	0	0	0	14.9953	0	6.37547	3.84752e-05	0.000759841	CL6G057650012_alt	Chr06_alt	1913525	1914602	-	840	-	- && - && -	-
CL5G053283012_alt	36.7149	28.1387	41.3624	6.72804	5.99674	3.96006	35.4053	5.56161	2.66971	3.87433e-05	0.000764566	CL5G053283012_alt	Chr05_alt	9730712	9731833	+	711	-	- && - && PF00582:Universal stress protein family	Usp
CL5G056943012_alt	62.1328	76.0786	70.6188	22.1064	13.9924	26.7304	69.6101	20.9431	1.73143	4.00885e-05	0.00078818	CL5G056943012_alt	Chr05_alt	45489790	45493642	-	411	-	- && P29060.1 RecName: Full=Acidic endochitinase; Flags: Precursor && -	-
CL2G044682012_alt	16.9453	28.1387	16.1414	0	0.999456	0	20.4085	0.333152	5.85497	4.05666e-05	0.00079522	CL2G044682012_alt	Chr02_alt	45415304	45418535	-	1053	-	- && - && PF03168:Late embryogenesis abundant protein	-
CL5G054323012_alt	40.4805	44.8134	67.5923	7.68919	13.9924	12.8702	50.9621	11.5173	2.14717	4.0948e-05	0.000799739	CL5G054323012_alt	Chr05_alt	25645875	25646306	-	432	-	- && Q40392.1 RecName: Full=TMV resistance protein N && PF00931:NB-ARC domain	NB-ARC
CL6G060219012_alt	135.563	155.284	154.352	57.6689	61.9663	85.1413	148.4	68.2588	1.12036	4.15338e-05	0.000810266	CL6G060219012_alt	Chr06_alt	22594980	22599786	+	3795	-	- && Q9LHD1.1 RecName: Full=ABC transporter B family member 15; Short=ABC transporter ABCB.15; Short=AtABCB15; AltName: Full=Multidrug resistance protein 13; AltName: Full=P-glycoprotein 15 && PF00664:ABC transporter transmembrane region|PF00005:ABC transporter	ABC_membrane
CL8G065624012_alt	122.383	88.5847	109.964	53.8243	26.9853	38.6106	106.977	39.8067	1.42541	4.40107e-05	0.000849201	CL8G065624012_alt	Chr08_alt	15669518	15672232	-	816	-	- && P53810.2 RecName: Full=Phosphatidylinositol transfer protein alpha isoform; Short=PI-TP-alpha; Short=PtdIns transfer protein alpha; Short=PtdInsTP alpha && PF02121:Phosphatidylinositol transfer protein	IP_trans
CL3G047158012_alt	23.5352	22.9278	29.2563	0	3.99782	0	25.2398	1.33261	4.25871	4.40253e-05	0.000849201	CL3G047158012_alt	Chr03_alt	20315739	20316182	-	444	-	- && - && -	-
CL2G043550012_alt	25.418	21.8856	13.1149	0	0.999456	0	20.1395	0.333152	5.8377	4.48925e-05	0.000861539	CL2G043550012_alt	Chr02_alt	38708540	38712328	+	1545	-	- && P29185.2 RecName: Full=Chaperonin CPN60-1, mitochondrial; AltName: Full=HSP60-1; Flags: Precursor && PF00118:TCP-1/cpn60 chaperonin family	-
CL1G038047012_alt	201.461	156.326	150.317	86.5033	80.9559	83.1613	169.368	83.5402	1.0205	4.54033e-05	0.000870082	CL1G038047012_alt	Chr01_alt	12322431	12323456	+	1026	-	- && Q9LJG8.1 RecName: Full=Trihelix transcription factor ASIL2; AltName: Full=6B-interacting protein 1-like 2; AltName: Full=Trihelix DNA-binding protein ASIL2 && PF13837:Myb/SANT-like DNA-binding domain	-
CL2G044775012_alt	383.153	274.092	187.644	110.532	178.903	83.1613	281.629	124.199	1.18234	4.64053e-05	0.000886719	CL2G044775012_alt	Chr02_alt	45971433	45971761	-	288	-	- && - && -	-
CL3G048534012_alt	144.977	155.284	125.096	61.5135	67.963	70.2911	141.786	66.5892	1.09055	4.66164e-05	0.000888923	CL3G048534012_alt	Chr03_alt	27469754	27470941	-	1188	-	- && O22808.1 RecName: Full=Protein LYK5; AltName: Full=LysM domain receptor-like kinase 5; AltName: Full=LysM-containing receptor-like kinase 5; Flags: Precursor && -	-
CL3G046114012_alt	25.418	12.5061	22.1945	0.961148	0	0	20.0395	0.320383	5.83126	4.73858e-05	0.000900909	CL3G046114012_alt	Chr03_alt	10504614	10504988	-	231	-	- && Q8LGU7.3 RecName: Full=Nuclear ribonuclease Z; Short=RNase Z; AltName: Full=Zinc phosphodiesterase NUZ; AltName: Full=tRNA 3 endonuclease; AltName: Full=tRNase Z && -	-
CL8G065358012_alt	90.375	94.8377	57.5039	27.8733	28.9842	24.7504	80.9055	27.2026	1.57261	5.01429e-05	0.000946537	CL8G065358012_alt	Chr08_alt	14104199	14105689	-	1491	-	- && P0CT42.1 RecName: Full=Transposon Tf2-7 polyprotein; AltName: Full=Retrotransposable element Tf2 155 kDa protein >P0CT43.1 RecName: Full=Transposon Tf2-8 polyprotein; AltName: Full=Retrotransposable element Tf2 155 kDa protein && PF00665:Integrase core domain|PF00385:Chromo (CHRromatin Organisation MOdifier) domain	Chromo
CL6G057691012_alt	138.387	126.103	127.114	67.2804	30.9831	60.391	130.535	52.8848	1.30244	5.06583e-05	0.000954227	CL6G057691012_alt	Chr06_alt	2642189	2648105	+	4989	-	- && Q9SYP1.1 RecName: Full=DExH-box ATP-dependent RNA helicase DExH12; AltName: Full=BRR2 homolog A; Short=AtBRR2A; AltName: Full=Pre-mRNA-splicing helicase BRR2A; AltName: Full=Protein EMBRYO DEFECTIVE 1507 && PF00271:Helicase conserved C-terminal domain|PF00270:DEAD/DEAH box helicase|PF02889:Sec63 Brl domain	Sec63
CL1G039509012_alt	80.961	62.5304	76.6718	25.951	26.9853	19.8003	73.3877	24.2455	1.59845	5.13655e-05	0.000965488	CL1G039509012_alt	Chr01_alt	28654412	28655579	-	624	-	- && Q06801.1 RecName: Full=4-alpha-glucanotransferase, chloroplastic/amyloplastic; AltName: Full=Amylomaltase; AltName: Full=Disproportionating enzyme; Short=D-enzyme; Flags: Precursor && PF02446:4-alpha-glucanotransferase	-
CL1G039707012_alt	61.1914	28.1387	92.8132	18.2618	12.9929	7.92013	60.7145	13.0583	2.21611	5.21946e-05	0.000978991	CL1G039707012_alt	Chr01_alt	30583871	30591265	+	2103	-	- && - && -	-
CL2G042400012_alt	13.1797	13.5482	14.1238	0	0	0	13.6172	0	6.23409	5.23123e-05	0.000980503	CL2G042400012_alt	Chr02_alt	27501057	27507198	+	1722	-	- && P10978.1 RecName: Full=Retrovirus-related Pol polyprotein from transposon TNT 1-94; Includes: RecName: Full=Protease; Includes: RecName: Full=Reverse transcriptase; Includes: RecName: Full=Endonuclease && PF07727:Reverse transcriptase (RNA-dependent DNA polymerase)	RVT_2
CL2G043093012_alt	59.3086	95.8799	83.7337	16.3395	28.9842	30.6905	79.6407	25.3381	1.6525	5.33067e-05	0.000995622	CL2G043093012_alt	Chr02_alt	34689239	34690483	+	639	-	- && Q9ZU95.1 RecName: Full=Nudix hydrolase 17, mitochondrial; Short=AtNUDT17; Flags: Precursor && PF00293:NUDIX domain	NUDIX
CL2G043414012_alt	80.0196	91.7112	65.5746	23.0676	23.9869	33.6605	79.1018	26.905	1.55602	5.52007e-05	0.00102378	CL2G043414012_alt	Chr02_alt	37845545	37845865	+	321	-	- && O80480.1 RecName: Full=Importin subunit alpha-4; Short=IMPa-4 && -	-
CL1G039094012_alt	176.984	190.718	154.352	101.882	86.9527	65.341	174.018	84.7251	1.03762	5.58127e-05	0.00103224	CL1G039094012_alt	Chr01_alt	24097944	24105877	-	1737	-	- && Q7XJJ7.1 RecName: Full=Fatty acid amide hydrolase; AltName: Full=N-acylethanolamine amidohydrolase && PF01425:Amidase	Amidase
CL2G043483012_alt	158.156	140.693	190.671	74.0084	86.9527	79.2013	163.173	80.0541	1.02788	5.61353e-05	0.00103748	CL2G043483012_alt	Chr02_alt	38247244	38249886	+	1695	-	- && Q9FKL6.1 RecName: Full=Calmodulin-binding protein 60 B && PF07887:Calmodulin binding protein-like	-
CL3G045520012_alt	116.734	118.808	117.025	8.65033	30.9831	60.391	117.523	33.3415	1.81943	5.62167e-05	0.00103826	CL3G045520012_alt	Chr03_alt	1541279	1543450	+	2172	-	- && Q9T048.1 RecName: Full=Disease resistance protein At4g27190 && PF00931:NB-ARC domain	NB-ARC
CL2G042152012_alt	109.203	72.9521	92.8132	40.3682	33.9815	14.8502	91.6562	29.7333	1.62399	5.88641e-05	0.00108113	CL2G042152012_alt	Chr02_alt	24694700	24698164	-	2439	-	- && O81832.4 RecName: Full=G-type lectin S-receptor-like serine/threonine-protein kinase At4g27290; Flags: Precursor && PF01453:D-mannose binding lectin|PF11883:Domain of unknown function (DUF3403)|PF08276:PAN-like domain|PF07714:Protein tyrosine kinase|PF00954:S-locus glycoprotein domain	Pkinase_Tyr
CL4G048914012_alt	24.4766	25.0122	23.2033	0	0	3.96006	24.2307	1.32002	4.20452	6.34485e-05	0.0011494	CL4G048914012_alt	Chr04_alt	2282681	2283909	-	741	-	- && - && PF14111:Domain of unknown function (DUF4283)	-
CL3G046198012_alt	36.7149	30.223	24.2122	5.76689	0	3.96006	30.3833	3.24232	3.22105	6.5129e-05	0.00117423	CL3G046198012_alt	Chr03_alt	11557646	11559323	-	369	-	- && - && -	-
CL0G071237012_alt	79.0782	95.8799	71.6276	15.3784	30.9831	34.6505	82.1952	27.004	1.60735	6.52262e-05	0.00117518	CL0G071237012_alt	002974F_alt	58667	60188	+	1059	-	- && P0CH01.1 RecName: Full=Putative RING-H2 finger protein ATL21A; AltName: Full=RING-type E3 ubiquitin transferase ATL21A; Flags: Precursor && PF13639:Ring finger domain	-
CL3G046978012_alt	48.9531	75.0365	67.5923	8.65033	25.9859	15.8403	63.8606	16.8255	1.92607	6.57895e-05	0.00118372	CL3G046978012_alt	Chr03_alt	19144829	19145754	-	291	-	- && Q9SUG3.2 RecName: Full=Inositol-tetrakisphosphate 1-kinase 3; AltName: Full=Inositol 1,3,4-trisphosphate 5/6-kinase 3; Short=AtItpk-3; Short=Inositol-triphosphate 5/6-kinase 3; Short=Ins(1,3,4)P(3) 5/6-kinase 3 && -	-
CL0G070986012_alt	56.4844	68.7834	76.6718	29.7956	13.9924	6.93011	67.3132	16.906	1.98948	6.66901e-05	0.00119748	CL0G070986012_alt	002624F_alt	4205	6046	-	1842	-	- && - && -	-
CL7G061957012_alt	90.375	44.8134	68.6011	15.3784	11.9935	27.7204	67.9299	18.3641	1.88904	6.73223e-05	0.00120557	CL7G061957012_alt	Chr07_alt	13632619	13636177	+	2232	-	- && - && PF00498:FHA domain|PF06087:Tyrosyl-DNA phosphodiesterase	Tyr-DNA_phospho
CL5G054859012_alt	146.859	162.579	192.688	71.125	96.9472	79.2013	167.376	82.4245	1.02212	6.75878e-05	0.00120869	CL5G054859012_alt	Chr05_alt	31498567	31500576	+	2010	-	- && Q9FIJ6.1 RecName: Full=Serine/threonine-protein kinase-like protein CCR4; AltName: Full=CRINKLY 4-related kinase 1; Short=AtCRK1; AltName: Full=Protein CRINKLY 4 RELATED 4; Short=AtCCR4; Flags: Precursor && PF07714:Protein tyrosine kinase|PF13540:Regulator of chromosome condensation (RCC1) repeat	Pkinase_Tyr
CL3G047997012_alt	222.172	206.35	146.282	110.532	92.9494	82.1713	191.601	95.2176	1.00878	6.94535e-05	0.00123955	CL3G047997012_alt	Chr03_alt	24764441	24767957	+	2022	-	- && Q8RY67.2 RecName: Full=Wall-associated receptor kinase-like 14; Flags: Precursor && PF07714:Protein tyrosine kinase	Pkinase_Tyr
CL4G050146012_alt	48.0117	34.3917	61.5392	11.5338	10.994	0	47.9809	7.50926	2.67419	7.13167e-05	0.00126768	CL4G050146012_alt	Chr04_alt	15303779	15306517	+	726	-	- && - && -	-
CL3G045418012_alt	96.0235	95.8799	39.3447	21.1453	28.9842	14.8502	77.0827	21.6599	1.83227	7.27048e-05	0.00128803	CL3G045418012_alt	Chr03_alt	552554	554352	+	1098	-	- && Q7XBQ9.1 RecName: Full=Disease resistance protein RGA2; AltName: Full=Blight resistance protein RPI; AltName: Full=RGA2-blb && PF00931:NB-ARC domain	NB-ARC
CL7G062524012_alt	114.852	86.5004	119.043	27.8733	22.9875	60.391	106.798	37.0839	1.52695	7.70165e-05	0.00135177	CL7G062524012_alt	Chr07_alt	16944152	16944530	-	240	-	- && - && -	-
CL9G067312012_alt	23.5352	11.4639	6.05304	0	0	0	13.684	0	6.24351	7.80429e-05	0.00136616	CL9G067312012_alt	Chr09_alt	8865899	8866558	-	660	-	- && - && PF03732:Retrotransposon gag protein	Retrotrans_gag
CL8G065356012_alt	48.9531	85.4582	81.716	29.7956	17.9902	18.8103	72.0424	22.1987	1.69511	8.58728e-05	0.00148557	CL8G065356012_alt	Chr08_alt	14095234	14096482	-	474	-	- && - && -	-
CL1G037773012_alt	107.32	121.934	88.7779	46.1351	29.9837	51.4808	106.011	42.5332	1.31663	9.15929e-05	0.00156713	CL1G037773012_alt	Chr01_alt	10308856	10316049	-	3123	-	- && Q9LJF3.1 RecName: Full=Receptor-like protein kinase BRI1-like 3; AltName: Full=BRASSINOSTEROID INSENSITIVE 1-like protein 3; Flags: Precursor && PF00069:Protein kinase domain|PF13855:Leucine rich repeat|PF08263:Leucine rich repeat N-terminal domain	Pkinase
CL5G057330012_alt	80.961	72.9521	62.5481	21.1453	0.999456	23.7604	72.1537	15.3017	2.23524	9.21885e-05	0.00157529	CL5G057330012_alt	Chr05_alt	47349559	47352477	-	1416	-	- && - && -	-
CL2G042354012_alt	72.4883	41.6869	81.716	9.61148	23.9869	19.8003	65.2971	17.7996	1.87856	9.37135e-05	0.00159826	CL2G042354012_alt	Chr02_alt	27019956	27021719	+	1764	-	- && Q6LA54.2 RecName: Full=Uncharacterized WD repeat-containing protein C3H5.08c && -	-
CL3G046320012_alt	142.152	137.567	127.114	79.7753	57.9685	47.5208	135.611	61.7548	1.13395	9.51762e-05	0.00161977	CL3G046320012_alt	Chr03_alt	12977725	12984039	+	2688	-	- && Q336N8.1 RecName: Full=Lysine-specific demethylase JMJ706; AltName: Full=Jumonji domain-containing protein 706; AltName: Full=Lysine-specific histone demethylase JMJ706; AltName: Full=Protein JUMONJI 706 && PF02375:jmjN domain|PF02373:JmjC domain, hydroxylase|PF02928:C5HC2 zinc finger	JmjC
CL0G071313012_alt	48.9531	36.4761	42.3713	7.68919	11.9935	0	42.6002	6.56089	2.69998	9.60885e-05	0.00163037	CL0G071313012_alt	003138F_alt	40158	42002	+	576	-	- && Q9SKD7.2 RecName: Full=Probable cyclic nucleotide-gated ion channel 3; Short=AtCNGC3; AltName: Full=Cyclic nucleotide- and calmodulin-regulated ion channel 3 && -	-
CL3G046196012_alt	11.2969	10.4217	16.1414	0	0	0	12.62	0	6.1244	9.75224e-05	0.00164942	CL3G046196012_alt	Chr03_alt	11554097	11555590	+	1077	-	- && - && PF13952:Domain of unknown function (DUF4216)|PF13960:Domain of unknown function (DUF4218)	-
CL5G057416012_alt	144.977	152.157	121.061	61.5135	72.9603	67.3211	139.398	67.2649	1.05168	9.91744e-05	0.00167202	CL5G057416012_alt	Chr05_alt	47792896	47794247	+	390	-	- && Q8L785.1 RecName: Full=Glycine--tRNA ligase, chloroplastic/mitochondrial 2; AltName: Full=Glycyl-tRNA synthetase 2; Short=GlyRS-2; AltName: Full=Protein EMBRYO-DEFECTIVE-DEVELOPMENT 1; Flags: Precursor && PF02091:Glycyl-tRNA synthetase alpha subunit	-
CL0G071356012_alt	64.9571	57.3195	44.3889	14.4172	20.9886	8.91014	55.5552	14.772	1.91242	0.000101673	0.00170898	CL0G071356012_alt	003222F_alt	40589	42996	-	2277	-	- && Q9LRR4.1 RecName: Full=Putative disease resistance RPP13-like protein 1 && PF00931:NB-ARC domain	NB-ARC
CL0G070816012_alt	87.5508	61.4882	53.4685	14.4172	29.9837	14.8502	67.5025	19.7504	1.77613	0.000102545	0.00172009	CL0G070816012_alt	002419F_alt	1119	7216	-	4773	-	- && F4JLS1.1 RecName: Full=Lysine-specific histone demethylase 1 homolog 3; AltName: Full=Flavin-containing amine oxidase domain-containing protein 3; AltName: Full=Protein LSD1-like 3 && PF01593:Flavin containing amine oxidoreductase|PF04433:SWIRM domain	Amino_oxidase
CL2G042030012_alt	238.176	263.67	263.307	136.483	68.9625	167.313	255.051	124.253	1.03678	0.000103674	0.00173355	CL2G042030012_alt	Chr02_alt	23225889	23226730	-	762	-	- && Q8LC95.2 RecName: Full=Early nodulin-like protein 3; AltName: Full=Phytocyanin-like protein; Flags: Precursor && PF02298:Plastocyanin-like domain	Cu_bind_like
CL3G047116012_alt	244.766	301.188	276.422	95.1537	203.889	110.882	274.125	136.641	1.00498	0.000105631	0.00176405	CL3G047116012_alt	Chr03_alt	20037190	20038774	+	804	-	- && - && -	-
CL3G047243012_alt	127.09	134.44	136.193	74.0084	60.9668	53.4608	132.575	62.812	1.07676	0.000108256	0.0018056	CL3G047243012_alt	Chr03_alt	20842681	20842938	-	258	-	- && - && -	-
CL3G045804012_alt	168.512	192.802	152.335	109.571	75.9587	58.4109	171.216	81.3135	1.07289	0.000109744	0.00182928	CL3G045804012_alt	Chr03_alt	5490538	5496042	+	690	-	- && Q940G0.1 RecName: Full=Transmembrane 9 superfamily member 1; AltName: Full=Endomembrane protein 12; AltName: Full=Transmembrane nine protein 1; Short=AtTMN1; Flags: Precursor && PF02990:Endomembrane protein 70	-
CL1G039670012_alt	179.809	198.013	126.105	78.8141	47.9739	98.0115	167.976	74.9332	1.16407	0.000110891	0.00184375	CL1G039670012_alt	Chr01_alt	30205120	30207245	-	951	-	- && Q9XEE2.1 RecName: Full=Annexin D2; AltName: Full=AnnAt2 && PF00191:Annexin	-
CL1G039227012_alt	156.274	75.0365	129.131	61.5135	41.9772	35.6406	120.147	46.3771	1.37377	0.000115561	0.00191301	CL1G039227012_alt	Chr01_alt	25787508	25789958	+	1878	-	- && - && PF00266:Aminotransferase class-V	Aminotran_5
CL1G036906012_alt	117.676	79.2052	121.061	58.63	21.988	32.6705	105.981	37.7629	1.48729	0.000115978	0.00191631	CL1G036906012_alt	Chr01_alt	4540306	4544546	+	1605	-	- && A1CRV0.2 RecName: Full=Probable glucan 1,3-beta-glucosidase A; AltName: Full=Exo-1,3-beta-glucanase 1; AltName: Full=Exo-1,3-beta-glucanase A; Flags: Precursor && PF06268:Fascin domain|PF00150:Cellulase (glycosyl hydrolase family 5)	-
CL8G065300012_alt	102.613	120.892	74.6541	27.8733	53.9706	25.7404	99.3865	35.8614	1.47169	0.000117353	0.00193672	CL8G065300012_alt	Chr08_alt	13883034	13886051	+	2832	-	- && - && -	-
CL5G052391012_alt	129.914	95.8799	93.8221	27.8733	54.9701	43.5607	106.539	42.1347	1.34085	0.000117586	0.00193925	CL5G052391012_alt	Chr05_alt	3946530	3949967	-	1755	-	- && Q07123.1 RecName: Full=Copper methylamine oxidase; AltName: Full=MAOXII; AltName: Full=Primary amine oxidase; Flags: Precursor && PF02728:Copper amine oxidase, N3 domain|PF01179:Copper amine oxidase, enzyme domain	-
CL5G056607012_alt	112.027	110.47	96.8486	54.7854	45.975	34.6505	106.449	45.137	1.23713	0.000117964	0.00194307	CL5G056607012_alt	Chr05_alt	43764572	43765653	-	870	-	- && Q9LDE1.1 RecName: Full=Transcription factor MYB108; AltName: Full=Myb-related protein 108; Short=AtMYB108; AltName: Full=Protein BOTRYTIS-SUSCEPTIBLE 1 && PF00249:Myb-like DNA-binding domain	Myb_DNA-binding
CL7G061721012_alt	111.086	106.302	81.716	18.2618	48.9733	40.5906	99.7012	35.9419	1.47428	0.000122396	0.00200857	CL7G061721012_alt	Chr07_alt	10568188	10573633	+	2265	-	- && Q8H0V6.1 RecName: Full=ABC transporter F family member 3; Short=ABC transporter ABCF.3; Short=AtABCF3; AltName: Full=GCN20-type ATP-binding cassette protein GCN3 && PF00005:ABC transporter|PF12848:ABC transporter	ABC_tran
CL2G043529012_alt	19.7695	26.0543	27.2387	2.88344	2.99837	1.98003	24.3542	2.62061	3.21488	0.00012326	0.00202151	CL2G043529012_alt	Chr02_alt	38518546	38520348	+	1506	-	- && Q9M9W7.1 RecName: Full=Putative pectinesterase/pectinesterase inhibitor 22; Includes: RecName: Full=Pectinesterase inhibitor 22; AltName: Full=Pectin methylesterase inhibitor 22; Includes: RecName: Full=Pectinesterase 22; Short=PE 22; AltName: Full=Pectin methylesterase 22; Short=AtPME22; Flags: Precursor && PF04043:Plant invertase/pectin methylesterase inhibitor|PF01095:Pectinesterase	-
CL9G068396012_alt	96.0235	106.302	62.5481	23.0676	44.9755	22.7704	88.2911	30.2711	1.54571	0.000124556	0.00203898	CL9G068396012_alt	Chr09_alt	25766853	25767476	+	624	-	- && - && -	-
CL1G037262012_alt	146.859	153.199	128.123	78.8141	72.9603	55.4409	142.727	69.0718	1.04663	0.000125025	0.0020394	CL1G037262012_alt	Chr01_alt	6661061	6664323	-	369	-	- && - && -	-
CL1G038749012_alt	30.125	31.2652	55.4862	10.5726	6.99619	4.95008	38.9588	7.5063	2.37286	0.000128405	0.00208908	CL1G038749012_alt	Chr01_alt	19056370	19058039	+	1329	-	- && Q9SBQ9.1 RecName: Full=Flavonoid 3'-monooxygenase; AltName: Full=Cytochrome P450 75B2; AltName: Full=Flavonoid 3'-hydroxylase [Petunia x hybrida] && PF00067:Cytochrome P450	p450
CL1G038805012_alt	21.6524	27.0965	18.1591	2.88344	1.99891	0	22.3027	1.62745	3.76994	0.000130425	0.00211934	CL1G038805012_alt	Chr01_alt	19975630	19976462	-	693	-	- && Q9FK75.1 RecName: Full=GDSL esterase/lipase At5g45670; AltName: Full=Extracellular lipase At5g45670; Flags: Precursor && -	-
CL9G068831012_alt	1953.42	2425.14	1837.1	1158.18	931.493	532.628	2071.88	874.102	1.24498	0.000132998	0.00215719	CL9G068831012_alt	Chr09_alt	30638496	30639140	-	645	-	- && Q9FJ93.1 RecName: Full=Dehydration-responsive element-binding protein 1D; Short=Protein DREB1D; AltName: Full=C-repeat/dehydration-responsive element-binding factor 4; Short=C-repeat-binding factor 4; Short=CRT/DRE-binding factor 4 && PF00847:AP2 domain	AP2
CL0G071151012_alt	141.211	164.663	177.556	61.5135	68.9625	102.962	161.143	77.8125	1.05028	0.000136257	0.00220063	CL0G071151012_alt	002832F_alt	53995	55542	+	1548	-	- && Q9SRQ1.1 RecName: Full=Cytochrome P450 89A9 && PF00067:Cytochrome P450	p450
CL5G053954012_alt	6.58985	6.25304	26.2298	0	0	0	13.0242	0	6.1693	0.000138387	0.00222959	CL5G053954012_alt	Chr05_alt	18465734	18467909	-	402	-	- && - && -	-
CL1G039607012_alt	58.3672	70.8678	46.4066	2.88344	25.9859	6.93011	58.5472	11.9331	2.29889	0.000142298	0.0022815	CL1G039607012_alt	Chr01_alt	29553063	29555918	-	2856	-	- && Q7XA40.2 RecName: Full=Putative disease resistance protein RGA3; AltName: Full=Blight resistance protein B149; AltName: Full=RGA1-blb && PF00931:NB-ARC domain	NB-ARC
CL3G048384012_alt	64.0157	60.446	47.4155	21.1453	13.9924	16.8303	57.2924	17.3226	1.72473	0.000146798	0.00233949	CL3G048384012_alt	Chr03_alt	26793774	26794301	-	285	-	- && A3KPW9.1 RecName: Full=Large proline-rich protein BAG6; AltName: Full=BCL2-associated athanogene 6; AltName: Full=HLA-B-associated transcript 3 && -	-
CL2G042067012_alt	67.7813	78.163	54.4773	25.951	16.9908	23.7604	66.8072	22.234	1.58585	0.000154015	0.00243548	CL2G042067012_alt	Chr02_alt	23634053	23635651	+	588	-	- && Q9FH32.1 RecName: Full=Autophagy-related protein 18f; Short=AtATG18f && -	-
CL5G055552012_alt	49.8946	46.8978	42.3713	17.3007	9.99456	5.94009	46.3879	11.0784	2.06326	0.00015759	0.0024846	CL5G055552012_alt	Chr05_alt	37811477	37812715	+	1239	-	- && B8XCH5.1 RecName: Full=Protein QUIRKY && PF00168:C2 domain	C2
CL8G064767012_alt	246.649	121.934	173.52	98.0371	89.951	57.4209	180.701	81.803	1.14447	0.000163482	0.00256376	CL8G064767012_alt	Chr08_alt	9830208	9830751	+	294	-	- && - && -	-
CL1G038629012_alt	11.2969	4.16869	22.1945	0	0	0	12.5533	0	6.11745	0.000164383	0.00257332	CL1G038629012_alt	Chr01_alt	17805972	17806724	-	753	-	- && P13087.3 RecName: Full=Miraculin; Short=MIR; Flags: Precursor && PF00197:Trypsin and protease inhibitor	-
CL9G068321012_alt	40.4805	42.7291	48.4243	6.72804	16.9908	5.94009	43.878	9.88629	2.15258	0.000176787	0.0027448	CL9G068321012_alt	Chr09_alt	25058778	25061075	-	1623	-	- && Q9LMP1.1 RecName: Full=Wall-associated receptor kinase 2; Flags: Precursor && PF07645:Calcium-binding EGF domain|PF00069:Protein kinase domain	Pkinase
CL5G055704012_alt	249.473	183.422	155.361	131.677	76.9581	52.4708	196.086	87.0354	1.17136	0.000177636	0.00275638	CL5G055704012_alt	Chr05_alt	38604803	38614606	+	4248	-	- && F4J7T2.1 RecName: Full=Chromatin modification-related protein EAF1 B; AltName: Full=ESA1-associated factor 1 B && PF07529:HSA|PF13921:Myb-like DNA-binding domain	-
CL2G042574012_alt	117.676	130.272	93.8221	47.0963	57.9685	49.5008	113.923	51.5218	1.14511	0.000179761	0.00278353	CL2G042574012_alt	Chr02_alt	28913456	28914097	+	642	-	- && - && -	-
CL5G051866012_alt	85.668	76.0786	77.6807	34.6013	34.981	17.8203	79.8091	29.1342	1.45375	0.000187568	0.00287514	CL5G051866012_alt	Chr05_alt	890861	894845	-	975	-	- && F4JYG0.1 RecName: Full=E4 SUMO-protein ligase PIAL2; AltName: Full=Protein INHIBITOR OF ACTIVATED STAT-LIKE 2 && -	-
CL3G048106012_alt	46.1289	35.4339	70.6188	17.3007	12.9929	8.91014	50.7272	13.0679	1.95541	0.000192402	0.00292742	CL3G048106012_alt	Chr03_alt	25264070	25266133	+	2064	-	- && - && -	-
CL4G049427012_alt	121.441	145.904	139.22	65.3581	38.9788	79.2013	135.522	61.1794	1.14629	0.000192525	0.00292742	CL4G049427012_alt	Chr04_alt	5797912	5800977	-	1617	-	- && B9DFU2.1 RecName: Full=Cytochrome P450 711A1; AltName: Full=Protein MORE AXILLARY BRANCHES 1 && PF00067:Cytochrome P450	p450
CL4G050774012_alt	119.559	181.338	166.459	86.5033	80.9559	60.391	155.785	75.9501	1.03482	0.000200272	0.00302612	CL4G050774012_alt	Chr04_alt	21403298	21406727	-	1605	-	- && Q2V4L8.2 RecName: Full=Endoglucanase 3; AltName: Full=Cellulase 5; Short=AtCEL5; AltName: Full=Endo-1,4-beta glucanase 3; Flags: Precursor && PF00759:Glycosyl hydrolase family 9	-
CL0G070648012_alt	113.91	108.386	89.7867	46.1351	51.9717	40.5906	104.028	46.2325	1.17051	0.000210263	0.0031555	CL0G070648012_alt	002290F_alt	59187	61300	-	1497	-	- && Q8LPS2.1 RecName: Full=Protein ACCELERATED CELL DEATH 6 && PF12796:Ankyrin repeats (3 copies)|PF13962:Domain of unknown function	-
CL2G040195012_alt	59.3086	54.193	41.3624	7.68919	7.99565	22.7704	51.6213	12.8184	2.01144	0.000210597	0.00315753	CL2G040195012_alt	Chr02_alt	3495002	3497923	-	2619	-	- && Q8VZG8.3 RecName: Full=MDIS1-interacting receptor like kinase 2; Short=AtMIK2; AltName: Full=Probable LRR receptor-like serine/threonine-protein kinase At4g08850; Flags: Precursor && PF00069:Protein kinase domain|PF13855:Leucine rich repeat	Pkinase
CL5G057348012_alt	36.7149	55.2352	53.4685	5.76689	18.9897	10.8902	48.4728	11.8822	2.0306	0.000219572	0.00326561	CL5G057348012_alt	Chr05_alt	47437210	47439362	-	1101	-	- && Q08062.2 RecName: Full=Malate dehydrogenase, cytoplasmic && PF02866:lactate/malate dehydrogenase, alpha/beta C-terminal domain|PF00056:lactate/malate dehydrogenase, NAD binding domain	-
CL4G049609012_alt	118.617	177.169	133.167	91.3091	50.9723	49.5008	142.984	63.9274	1.15896	0.000236398	0.00346529	CL4G049609012_alt	Chr04_alt	7158670	7159964	-	744	-	- && O23547.2 RecName: Full=Expansin-like B1; Short=At-EXPR1; Short=AtEXLB1; Short=AtEXPR1; AltName: Full=Ath-ExpBeta-3.1; Flags: Precursor && PF01357:Pollen allergen|PF03330:Rare lipoprotein A (RlpA)-like double-psi beta-barrel	-
CL2G042986012_alt	60.25	71.9099	81.716	30.7567	27.9848	14.8502	71.292	24.5306	1.53766	0.000236875	0.00347037	CL2G042986012_alt	Chr02_alt	33883512	33888664	-	1290	-	- && Q9LKW9.1 RecName: Full=Sodium/hydrogen exchanger 7; AltName: Full=Na(+)/H(+) exchanger 7; Short=NHE-7; AltName: Full=Protein SALT OVERLY SENSITIVE 1 && PF00999:Sodium/hydrogen exchanger family	Na_H_Exchanger
CL2G041852012_alt	102.613	121.934	67.5923	22.1064	32.9821	52.4708	97.3799	35.8531	1.44246	0.000243047	0.00354793	CL2G041852012_alt	Chr02_alt	21536651	21540799	-	4149	-	- && Q9LRR5.1 RecName: Full=Putative disease resistance protein At3g14460 && PF00931:NB-ARC domain	NB-ARC
CL7G061574012_alt	28.2422	48.9821	37.3271	6.72804	9.99456	8.91014	38.1838	8.54425	2.15976	0.000253051	0.00367284	CL7G061574012_alt	Chr07_alt	8691421	8692362	-	840	-	- && Q9XEF0.1 RecName: Full=Transcription factor bHLH51; AltName: Full=Basic helix-loop-helix protein 51; Short=AtbHLH51; Short=bHLH 51; AltName: Full=Transcription factor EN 57; AltName: Full=bHLH transcription factor bHLH051 && PF00010:Helix-loop-helix DNA-binding domain	HLH
CL2G040555012_alt	10.3555	13.5482	9.07956	0	0	0	10.9944	0	5.92498	0.00025525	0.00369061	CL2G040555012_alt	Chr02_alt	5906565	5907506	+	657	-	- && Q7XBH4.2 RecName: Full=Myb-related protein Myb4; AltName: Full=OsMyb4; AltName: Full=Transcription factor RLTR1 && PF00249:Myb-like DNA-binding domain	Myb_DNA-binding
CL7G062548012_alt	118.617	62.5304	100.884	11.5338	37.9793	42.5707	94.0105	30.6946	1.61806	0.000260813	0.00375874	CL7G062548012_alt	Chr07_alt	17043465	17045538	+	1116	-	- && O80452.2 RecName: Full=AMP deaminase; Short=AtAMPD; AltName: Full=Protein EMBRYONIC FACTOR 1 && -	-
CL7G060960012_alt	237.234	153.199	217.909	67.2804	133.927	99.9916	202.781	100.4	1.01608	0.000264098	0.00379165	CL7G060960012_alt	Chr07_alt	4335187	4338571	-	2766	-	- && Q9CAE3.1 RecName: Full=Protein FLOWERING LOCUS D; AltName: Full=Protein SUPPRESSOR OF OVEREXPRESSED FCA 1 && PF04433:SWIRM domain|PF01593:Flavin containing amine oxidoreductase	Amino_oxidase
CL9G067918012_alt	49.8946	53.1508	83.7337	14.4172	12.9929	28.7105	62.2597	18.7069	1.73481	0.000270259	0.00386336	CL9G067918012_alt	Chr09_alt	19380139	19380722	+	366	-	- && - && -	-
CL6G057537012_alt	9.41407	8.33738	15.1326	0	0	0	10.9613	0	5.9211	0.00027358	0.00389822	CL6G057537012_alt	Chr06_alt	276409	276876	-	468	-	- && Q9LRR5.1 RecName: Full=Putative disease resistance protein At3g14460 && -	-
CL4G048809012_alt	198.637	159.452	209.839	52.8631	101.945	119.792	189.309	91.5332	1.04987	0.000281267	0.00397993	CL4G048809012_alt	Chr04_alt	1607328	1609675	-	750	-	- && Q84VX3.2 RecName: Full=Aberrant root formation protein 4 && PF08568:Uncharacterised protein family, YAP/Alf4/glomulin	-
CL6G059783012_alt	97.9063	87.5425	93.8221	36.5236	46.9744	38.6106	93.0903	40.7029	1.19451	0.000291341	0.00410495	CL6G059783012_alt	Chr06_alt	19926735	19929196	+	1890	-	- && Q9SZL8.1 RecName: Full=Protein FAR1-RELATED SEQUENCE 5 && PF10551:MULE transposase domain|PF03101:FAR1 DNA-binding domain	FAR1
CL3G046809012_alt	61.1914	52.1087	46.4066	14.4172	21.988	11.8802	53.2356	16.0951	1.72749	0.000296979	0.00416447	CL3G046809012_alt	Chr03_alt	17991511	17992388	+	330	-	- && Q9S6Z7.1 RecName: Full=Bifunctional L-3-cyanoalanine synthase/cysteine synthase D1; AltName: Full=Beta-substituted Ala synthase 4;1; Short=ARAth-Bsas4;1; AltName: Full=Cysteine synthase D1; Short=AtcysD1; AltName: Full=O-acetylserine (thiol)-lyase 3 && PF00291:Pyridoxal-phosphate dependent enzyme	PALP
CL5G052457012_alt	109.203	83.3738	62.5481	13.4561	40.9777	32.6705	85.0417	29.0348	1.55353	0.000310054	0.0043068	CL5G052457012_alt	Chr05_alt	4246089	4246574	+	486	-	- && O81970.1 RecName: Full=Cytochrome P450 71A9; AltName: Full=Cytochrome P450 CP1 && PF00067:Cytochrome P450	p450
CL5G056541012_alt	128.973	139.651	170.494	64.3969	92.9494	60.391	146.373	72.5791	1.01227	0.000319349	0.00440588	CL5G056541012_alt	Chr05_alt	43418542	43419671	+	474	-	- && F4JKK0.1 RecName: Full=Probable E3 ubiquitin ligase SUD1; AltName: Full=Protein ECERIFERUM 9; AltName: Full=Protein SUPPRESSOR OF DRY2 DEFFECTS 1; Short=AtSUD1; AltName: Full=RING/U-box domain-containing protein && PF12906:RING-variant domain|PF12428:Protein of unknown function (DUF3675)	-
CL3G045523012_alt	124.266	118.808	113.999	51.902	66.9636	55.4409	119.024	58.1021	1.0354	0.000321291	0.00441665	CL3G045523012_alt	Chr03_alt	1552087	1554045	+	1959	-	- && O81825.1 RecName: Full=Probable disease resistance protein At4g27220 && PF00931:NB-ARC domain	NB-ARC
CL5G053056012_alt	96.0235	131.314	107.946	44.2128	46.9744	62.371	111.761	51.1861	1.12598	0.000321296	0.00441665	CL5G053056012_alt	Chr05_alt	8261627	8262133	-	507	-	- && - && -	-
CL8G064117012_alt	118.617	99.0064	109.964	55.7466	49.9728	49.5008	109.196	51.7401	1.07788	0.000323104	0.00443461	CL8G064117012_alt	Chr08_alt	4891224	4891967	-	744	-	- && - && -	-
CL4G051292012_alt	73.4297	47.94	73.6453	32.679	13.9924	13.8602	65.005	20.1772	1.68591	0.000336233	0.0045863	CL4G051292012_alt	Chr04_alt	25596034	25597110	-	864	-	- && Q38910.1 RecName: Full=Probable xyloglucan endotransglucosylase/hydrolase protein 23; Short=At-XTH23; Short=XTH-23; Flags: Precursor && PF00722:Glycosyl hydrolases family 16|PF06955:Xyloglucan endo-transglycosylase (XET) C-terminus	-
CL1G038450012_alt	167.57	223.025	195.715	144.172	67.963	68.3111	195.437	93.4821	1.06193	0.000338359	0.00460818	CL1G038450012_alt	Chr01_alt	16087221	16087902	+	291	-	- && - && -	-
CL7G063063012_alt	176.984	157.368	108.955	57.6689	86.9527	71.2811	147.769	71.9676	1.03936	0.000357645	0.00482621	CL7G063063012_alt	Chr07_alt	19526536	19527234	-	699	-	- && Q9S840.1 RecName: Full=Squamosa promoter-binding-like protein 2 && PF03110:SBP domain	SBP
CL2G039721012_alt	62.1328	71.9099	96.8486	29.7956	15.9913	36.6306	76.9638	27.4725	1.48477	0.000357997	0.0048285	CL2G039721012_alt	Chr02_alt	121896	122855	-	960	-	- && Q5XF78.1 RecName: Full=Gibberellic acid methyltransferase 2; AltName: Full=Gibberellin A(4) carboxyl methyltransferase && PF03492:SAM dependent carboxyl methyltransferase	-
CL2G044683012_alt	15.0625	22.9278	15.1326	0	1.99891	0	17.7076	0.666304	4.74863	0.000368339	0.00492786	CL2G044683012_alt	Chr02_alt	45422903	45423493	-	591	-	- && - && PF03168:Late embryogenesis abundant protein	-
CL2G042480012_alt	118.617	124.019	108.955	66.3192	58.9679	38.6106	117.197	54.6326	1.10038	0.000370263	0.00494554	CL2G042480012_alt	Chr02_alt	28098525	28101656	-	3132	-	- && Q9MA83.1 RecName: Full=Receptor like protein 30; Short=AtRLP30; Flags: Precursor && PF08263:Leucine rich repeat N-terminal domain|PF13855:Leucine rich repeat	LRRNT_2
CL3G045502012_alt	54.6016	72.9521	57.5039	17.3007	19.9891	26.7304	61.6859	21.3401	1.53121	0.000370407	0.00494554	CL3G045502012_alt	Chr03_alt	1368881	1370419	+	747	-	- && Q9STW5.1 RecName: Full=MACPF domain-containing protein At4g24290 && PF01823:MAC/Perforin domain	-
CL5G054976012_alt	110.145	119.85	111.981	39.4071	67.963	51.4808	113.992	52.9503	1.10718	0.000382552	0.00508209	CL5G054976012_alt	Chr05_alt	32922106	32923491	+	420	-	- && - && -	-
CL0G069308012_alt	67.7813	76.0786	75.663	29.7956	25.9859	31.6805	73.1743	29.154	1.32694	0.000394216	0.00520314	CL0G069308012_alt	000002F-004-01_alt	17974	20280	-	978	-	- && B8B5U8.1 RecName: Full=Probable E3 ubiquitin-protein ligase BAH1-like 1; AltName: Full=RING-type E3 ubiquitin transferase BAH1-like 1 && PF13920:Zinc finger, C3HC4 type (RING finger)	-
CL4G049934012_alt	6.58985	14.5904	10.0884	0	0	0	10.4229	0	5.84676	0.000398478	0.00524633	CL4G049934012_alt	Chr04_alt	12069472	12069684	+	213	-	- && Q9C7F5.1 RecName: Full=Nuclear transport factor 2; Short=NTF-2 && -	-
CL4G051191012_alt	38.5977	25.0122	49.4331	9.61148	3.99782	10.8902	37.681	8.16649	2.20496	0.000399793	0.0052532	CL4G051191012_alt	Chr04_alt	24361604	24363370	+	1383	-	- && P52409.1 RecName: Full=Glucan endo-1,3-beta-glucosidase; AltName: Full=(1->3)-beta-glucan endohydrolase; Short=(1->3)-beta-glucanase; AltName: Full=Beta-1,3-endoglucanase; Flags: Precursor && PF07983:X8 domain|PF00332:Glycosyl hydrolases family 17	Glyco_hydro_17
CL6G060220012_alt	2.82422	5.21087	27.2387	0	0	0	11.7579	0	6.02119	0.000413657	0.00540855	CL6G060220012_alt	Chr06_alt	22609168	22610546	+	948	-	- && Q9LHD1.1 RecName: Full=ABC transporter B family member 15; Short=ABC transporter ABCB.15; Short=AtABCB15; AltName: Full=Multidrug resistance protein 13; AltName: Full=P-glycoprotein 15 && PF00664:ABC transporter transmembrane region	ABC_membrane
CL5G056276012_alt	119.559	97.9643	106.937	59.5912	46.9744	47.5208	108.153	51.3621	1.07433	0.000438359	0.00567832	CL5G056276012_alt	Chr05_alt	42096971	42100227	-	1053	-	- && F4JI44.1 RecName: Full=Nodulin homeobox; AltName: Full=NDX1 homeobox protein homolog; Short=AtNDX1 && -	-
CL7G061882012_alt	49.8946	53.1508	54.4773	12.4949	8.9951	24.7504	52.5076	15.4135	1.76836	0.000438851	0.00568191	CL7G061882012_alt	Chr07_alt	12808964	12811012	+	2049	-	- && - && PF11926:Domain of unknown function (DUF3444)	-
CL2G044852012_alt	64.9571	54.193	68.6011	18.2618	17.9902	29.7005	62.5837	21.9842	1.51025	0.000442185	0.00571391	CL2G044852012_alt	Chr02_alt	46388632	46390180	+	1512	-	- && Q5BQN5.1 RecName: Full=WPP domain-associated protein && -	-
CL5G054527012_alt	160.981	96.9221	109.964	69.2027	56.969	39.6006	122.622	55.2574	1.15075	0.000455455	0.00584157	CL5G054527012_alt	Chr05_alt	27936771	27938382	-	1053	-	- && Q9FFI5.1 RecName: Full=NAC domain-containing protein 86; AltName: Full=NAM-like protein; AltName: Full=No apical meristem-like protein && PF02365:No apical meristem (NAM) protein	NAM
CL0G071601012_alt	71.5469	79.2052	63.5569	19.223	35.9804	25.7404	71.4363	26.9813	1.40608	0.000471435	0.00600295	CL0G071601012_alt	003584F_alt	25713	26831	+	558	-	- && - && -	-
CL1G039250012_alt	29.1836	33.3495	19.168	0	7.99565	0	27.2337	2.66522	3.3634	0.000476085	0.00605746	CL1G039250012_alt	Chr01_alt	25959872	25960132	-	261	-	- && - && -	-
CL0G071295012_alt	55.543	86.5004	69.6099	31.7179	16.9908	28.7105	70.5511	25.8064	1.44828	0.000509646	0.00638334	CL0G071295012_alt	003080F_alt	17779	18590	+	417	-	- && P03010.1 RecName: Full=Putative AC9 transposase && PF05699:hAT family C-terminal dimerisation region	hATC
CL3G045934012_alt	27.3008	26.0543	39.3447	4.80574	1.99891	9.90016	30.9	5.56827	2.47176	0.000520256	0.0064978	CL3G045934012_alt	Chr03_alt	7472430	7473335	+	906	-	- && - && -	-
CL2G039907012_alt	54.6016	36.4761	58.5127	12.4949	20.9886	2.97005	49.8634	12.1512	2.03841	0.000520593	0.00649894	CL2G039907012_alt	Chr02_alt	1271931	1276295	+	3381	-	- && D1FP53.1 RecName: Full=Putative E3 ubiquitin-protein ligase LIN; Short=MtLIN && PF04564:U-box domain	U-box
CL0G069604012_alt	28.2422	25.0122	27.2387	7.68919	0	2.97005	26.831	3.55308	2.90776	0.000521264	0.00650121	CL0G069604012_alt	000572F_alt	20830	22752	+	1923	-	- && Q9LRR4.1 RecName: Full=Putative disease resistance RPP13-like protein 1 && -	-
CL4G049652012_alt	70.6055	30.223	57.5039	3.84459	21.988	12.8702	52.7775	12.9009	2.03761	0.000523494	0.00652288	CL4G049652012_alt	Chr04_alt	7901511	7904090	-	657	-	- && Q39008.2 RecName: Full=Mitogen-activated protein kinase kinase kinase 1; Short=ARAKIN; Short=AtMEKK1; Short=MAP kinase kinase kinase 1 && PF00069:Protein kinase domain	Pkinase
CL7G060628012_alt	98.8477	63.5726	97.8574	34.6013	44.9755	26.7304	86.7592	35.4358	1.29331	0.000525681	0.0065409	CL7G060628012_alt	Chr07_alt	793564	793833	+	270	-	- && - && -	-
CL7G063452012_alt	76.2539	36.4761	32.2829	20.1841	6.99619	7.92013	48.3376	11.7001	2.04516	0.000529426	0.006569	CL7G063452012_alt	Chr07_alt	22004406	22016920	-	9696	-	- && Q9NZJ4.2 RecName: Full=Sacsin; AltName: Full=DnaJ homolog subfamily C member 29; Short=DNAJC29 && -	-
CL5G056619012_alt	13.1797	23.97	12.1061	0	0.999456	0.990016	16.4186	0.663157	4.64075	0.000536777	0.00664775	CL5G056619012_alt	Chr05_alt	43817303	43817875	+	318	-	- && - && -	-
CL6G059276012_alt	43.3047	30.223	61.5392	1.9223	1.99891	19.8003	45.0223	7.90717	2.51178	0.00054492	0.00672661	CL6G059276012_alt	Chr06_alt	17117584	17120683	+	993	-	- && Q9FG13.1 RecName: Full=Probable carboxylesterase 15; AltName: Full=AtCXE15 && PF07859:alpha/beta hydrolase fold	Abhydrolase_3
CL5G053359012_alt	140.27	107.344	141.238	52.8631	81.9554	56.4309	129.617	63.7498	1.02532	0.000550258	0.00678593	CL5G053359012_alt	Chr05_alt	10647086	10649637	+	1269	-	- && Q9FZ45.1 RecName: Full=Uncharacterized membrane protein At1g16860 && -	-
CL7G061390012_alt	2.82422	7.29521	22.1945	0	0	0	10.7713	0	5.89441	0.000556796	0.00684888	CL7G061390012_alt	Chr07_alt	7536715	7541366	-	1212	-	- && Q9SHB5.1 RecName: Full=WRKY transcription factor 55; AltName: Full=WRKY DNA-binding protein 55 && PF03106:WRKY DNA -binding domain	WRKY
CL0G072070012_alt	171.336	100.049	87.769	49.0186	36.9799	68.3111	119.718	51.4365	1.22028	0.000575995	0.00703484	CL0G072070012_alt	005441F_alt	14471	16225	-	1542	-	- && F4KIF3.1 RecName: Full=Disease resistance-like protein CSA1; AltName: Full=Protein CONSTITUTIVE SHADE-AVOIDANCE 1 && -	-
CL1G036786012_alt	31.0664	31.2652	31.274	7.68919	6.99619	5.94009	31.2019	6.87516	2.18148	0.000578015	0.00705625	CL1G036786012_alt	Chr01_alt	3899635	3900199	-	282	-	- && - && -	-
CL5G052848012_alt	74.3711	70.8678	68.6011	24.0287	37.9793	9.90016	71.28	23.9694	1.57312	0.000579281	0.00706846	CL5G052848012_alt	Chr05_alt	6818402	6820079	-	564	-	- && P49042.1 RecName: Full=Vacuolar-processing enzyme; Short=VPE; Flags: Precursor && PF01650:Peptidase C13 family	-
CL4G049727012_alt	69.6641	54.193	57.5039	25.951	23.9869	12.8702	60.4537	20.936	1.52989	0.00058915	0.00717743	CL4G049727012_alt	Chr04_alt	8746906	8749909	-	1581	-	- && Q9LTS7.1 RecName: Full=Zinc finger CCCH domain-containing protein 65; Short=AtC3H65; AltName: Full=Protein EMBRYO DEFECTIVE 1789 && -	-
CL2G043168012_alt	88.4922	106.302	127.114	30.7567	34.981	69.3011	107.303	45.0129	1.25343	0.000589295	0.00717743	CL2G043168012_alt	Chr02_alt	35653717	35654517	-	801	-	- && - && PF13837:Myb/SANT-like DNA-binding domain	-
CL3G045791012_alt	51.7774	67.7412	58.5127	25.951	17.9902	19.8003	59.3438	21.2472	1.47972	0.000598178	0.00726555	CL3G045791012_alt	Chr03_alt	5251354	5253891	-	2232	-	- && P10978.1 RecName: Full=Retrovirus-related Pol polyprotein from transposon TNT 1-94; Includes: RecName: Full=Protease; Includes: RecName: Full=Reverse transcriptase; Includes: RecName: Full=Endonuclease && PF07727:Reverse transcriptase (RNA-dependent DNA polymerase)|PF13976:GAG-pre-integrase domain|PF00665:Integrase core domain	RVT_2
CL8G064202012_alt	155.332	137.567	126.105	55.7466	93.9489	25.7404	139.668	58.4786	1.25689	0.000606437	0.00734906	CL8G064202012_alt	Chr08_alt	5370892	5372047	+	792	-	- && - && PF04788:Protein of unknown function (DUF620)	-
CL0G070068012_alt	44.2461	52.1087	41.3624	14.4172	15.9913	11.8802	45.9057	14.0962	1.70299	0.000607407	0.00735746	CL0G070068012_alt	001283F_alt	56238	60190	-	2178	-	- && Q9FT77.1 RecName: Full=Disease resistance protein RLM3; AltName: Full=Protein RESISTANCE TO LEPTOSPHAERIA MACULANS 3 && PF01582:TIR domain	TIR
CL7G061284012_alt	15.0625	6.25304	8.07072	0	0	0	9.79542	0	5.76111	0.000612432	0.00740479	CL7G061284012_alt	Chr07_alt	6872692	6874724	-	1089	-	- && O80638.1 RecName: Full=WAT1-related protein At2g39510 && PF00892:EamA-like transporter family	DUF6
CL1G036776012_alt	48.9531	44.8134	55.4862	17.3007	14.9918	16.8303	49.7509	16.3743	1.60305	0.000626607	0.00755549	CL1G036776012_alt	Chr01_alt	3848737	3850547	-	1197	-	- && O82804.1 RecName: Full=Protein EARLY FLOWERING 3; AltName: Full=Nematode-responsive protein && -	-
CL0G071517012_alt	124.266	115.681	91.8044	24.0287	63.9652	52.4708	110.584	46.8216	1.24201	0.000637005	0.00766634	CL0G071517012_alt	003480F_alt	7517	14356	-	4056	-	- && Q9T048.1 RecName: Full=Disease resistance protein At4g27190 && PF00931:NB-ARC domain	NB-ARC
CL3G047461012_alt	24.4766	29.1808	12.1061	0	3.99782	2.97005	21.9212	2.32262	3.24723	0.000643595	0.00771836	CL3G047461012_alt	Chr03_alt	21966224	21968666	+	333	-	- && - && -	-
CL9G067364012_alt	101.672	108.386	105.928	48.0574	52.9712	54.4509	105.329	51.8265	1.02319	0.000643609	0.00771836	CL9G067364012_alt	Chr09_alt	9835500	9836786	-	1287	-	- && Q9SD53.1 RecName: Full=UPF0481 protein At3g47200 && PF03140:Plant protein of unknown function	-
CL9G066903012_alt	10.3555	12.5061	6.05304	0	0	0	9.6382	0	5.73536	0.000645122	0.007733	CL9G066903012_alt	Chr09_alt	4692743	4694833	+	1524	-	- && Q9FG87.1 RecName: Full=3-ketoacyl-CoA synthase 20; Short=KCS-20; AltName: Full=Very long-chain fatty acid condensing enzyme 20; Short=VLCFA condensing enzyme 20 && PF02797:Chalcone and stilbene synthases, C-terminal domain|PF08392:FAE1/Type III polyketide synthase-like protein	Chal_sti_synt_C
CL4G048627012_alt	150.625	119.85	87.769	66.3192	41.9772	58.4109	119.415	55.5691	1.10377	0.000653669	0.00782483	CL4G048627012_alt	Chr04_alt	357096	361720	+	1908	-	- && P93604.1 RecName: Full=Rust resistance kinase Lr10; AltName: Full=Probable receptor-like serine/threonine-protein kinase LRK10; Flags: Precursor && PF07714:Protein tyrosine kinase	Pkinase_Tyr
CL2G044576012_alt	83.7852	101.091	87.769	21.1453	40.9777	50.4908	90.8817	37.5379	1.27672	0.000679648	0.00807383	CL2G044576012_alt	Chr02_alt	44720281	44723711	-	1332	-	- && O65418.2 RecName: Full=Anaphase-promoting complex subunit 4; AltName: Full=Cyclosome subunit 4 && PF12896:Anaphase-promoting complex, cyclosome, subunit 4|PF12894:Anaphase-promoting complex subunit 4 WD40 domain	-
CL2G041899012_alt	128.973	159.452	193.697	43.2517	94.9483	93.0615	160.707	77.0872	1.06055	0.000684681	0.00811406	CL2G041899012_alt	Chr02_alt	22297562	22299963	-	1866	-	- && Q9FKZ1.1 RecName: Full=Probable disease resistance protein At5g66900 && PF05659:Arabidopsis broad-spectrum mildew resistance protein RPW8|PF00931:NB-ARC domain	NB-ARC
CL6G059903012_alt	98.8477	101.091	118.034	43.2517	59.9674	50.4908	105.991	51.2366	1.04926	0.000694768	0.00822029	CL6G059903012_alt	Chr06_alt	20569887	20572991	+	1344	-	- && Q9SCQ2.1 RecName: Full=E3 ubiquitin-protein ligase UPL7; Short=Ubiquitin-protein ligase 7; AltName: Full=HECT-type E3 ubiquitin transferase UPL7 && -	-
CL5G054304012_alt	82.8438	100.049	88.7779	30.7567	37.9793	51.4808	90.5568	40.0723	1.1764	0.000704291	0.008307	CL5G054304012_alt	Chr05_alt	25411724	25412416	-	204	-	- && - && -	-
CL6G058316012_alt	131.797	94.8377	131.149	79.7753	43.9761	30.6905	119.261	51.4806	1.21102	0.000731178	0.00856315	CL6G058316012_alt	Chr06_alt	10014695	10016302	+	507	-	- && Q7DMA9.2 RecName: Full=Peptidyl-prolyl cis-trans isomerase PASTICCINO1; AltName: Full=70 kDa peptidyl-prolyl isomerase; AltName: Full=FK506-binding protein 72; Short=AtFKBP72; AltName: Full=Immunophilin FKBP72; AltName: Full=Peptidyl-prolyl cis-trans isomerase FKBP72; Short=PPIase FKBP72; AltName: Full=Rotamase && PF00254:FKBP-type peptidyl-prolyl cis-trans isomerase	FKBP_C
CL5G055022012_alt	10.3555	14.5904	4.03536	0	0	0	9.66042	0	5.73838	0.000746211	0.00869694	CL5G055022012_alt	Chr05_alt	33388285	33388932	-	648	-	- && - && PF01485:IBR domain, a half RING-finger domain	IBR
CL9G066409012_alt	46.1289	15.6326	55.4862	10.5726	6.99619	8.91014	39.0826	8.82632	2.14697	0.000747208	0.0087009	CL9G066409012_alt	Chr09_alt	1758008	1759438	+	957	-	- && P34913.2 RecName: Full=Bifunctional epoxide hydrolase 2; Includes: RecName: Full=Cytosolic epoxide hydrolase 2; Short=CEH; AltName: Full=Epoxide hydratase; AltName: Full=Soluble epoxide hydrolase; Short=SEH; Includes: RecName: Full=Lipid-phosphate phosphatase && PF00561:alpha/beta hydrolase fold	Abhydrolase_1
CL5G056249012_alt	49.8946	39.6026	83.7337	19.223	18.9897	19.8003	57.7436	19.3376	1.57832	0.000751194	0.00873436	CL5G056249012_alt	Chr05_alt	41932760	41934790	-	2031	-	- && P93050.1 RecName: Full=Probable LRR receptor-like serine/threonine-protein kinase RKF3; AltName: Full=Receptor-like kinase in flowers 3; Flags: Precursor && PF00069:Protein kinase domain	Pkinase
CL5G054785012_alt	106.379	112.555	101.893	41.3294	58.9679	56.4309	106.942	52.2427	1.0343	0.000766662	0.00886125	CL5G054785012_alt	Chr05_alt	30609106	30611582	+	1776	-	- && Q7XBQ9.1 RecName: Full=Disease resistance protein RGA2; AltName: Full=Blight resistance protein RPI; AltName: Full=RGA2-blb && PF00931:NB-ARC domain	NB-ARC
CL8G066086012_alt	122.383	108.386	144.264	35.5625	69.9619	71.2811	125.011	58.9352	1.08638	0.000769558	0.00889084	CL8G066086012_alt	Chr08_alt	19955156	19955685	+	282	-	- && - && -	-
CL3G047049012_alt	128.973	64.6147	51.4508	40.3682	27.9848	15.8403	81.6794	28.0644	1.54182	0.000789267	0.00909476	CL3G047049012_alt	Chr03_alt	19584576	19589374	+	3183	-	- && Q8GY23.3 RecName: Full=E3 ubiquitin-protein ligase UPL1; Short=Ubiquitin-protein ligase 1; AltName: Full=HECT-type E3 ubiquitin transferase UPL1 && PF06025:Domain of Unknown Function (DUF913)|PF06012:Domain of Unknown Function (DUF908)	-
CL1G037611012_alt	16.0039	15.6326	32.2829	3.84459	0.999456	2.97005	21.3065	2.6047	3.02688	0.00079801	0.00918752	CL1G037611012_alt	Chr01_alt	8697405	8702357	+	2292	-	- && Q9CAD5.1 RecName: Full=Mitogen-activated protein kinase kinase kinase YODA; AltName: Full=YODA MAPKK kinase && PF00069:Protein kinase domain	Pkinase
CL1G039589012_alt	36.7149	33.3495	53.4685	5.76689	0.999456	17.8203	41.1776	8.19554	2.32896	0.000802711	0.00921362	CL1G039589012_alt	Chr01_alt	29437066	29437806	+	651	-	- && Q2R2D5.1 RecName: Full=Receptor kinase-like protein Xa21; Contains: RecName: Full=Receptor kinase-like protein Xa21, processed; Flags: Precursor && PF07714:Protein tyrosine kinase	Pkinase_Tyr
CL8G064242012_alt	13.1797	4.16869	11.0972	0	0	0	9.48187	0	5.71398	0.000804338	0.0092283	CL8G064242012_alt	Chr08_alt	5619911	5621086	+	1176	-	- && Q9LIR8.1 RecName: Full=F-box/kelch-repeat protein At3g23880 && PF00646:F-box domain|PF08268:F-box associated domain	F-box
CL2G043057012_alt	109.203	70.8678	85.7514	26.9121	46.9744	40.5906	88.6074	38.1591	1.21806	0.000871226	0.00989294	CL2G043057012_alt	Chr02_alt	34459061	34459333	-	273	-	- && - && -	-
CL2G041562012_alt	72.4883	105.259	98.8663	18.2618	26.9853	59.4009	92.2047	34.8827	1.40267	0.00087643	0.0099435	CL2G041562012_alt	Chr02_alt	17031345	17032607	+	612	-	- && Q9C5E5.1 RecName: Full=Diacylglycerol kinase 5; Short=AtDGK5; Short=DAG kinase 5; AltName: Full=Diglyceride kinase 5; Short=DGK 5 && PF00781:Diacylglycerol kinase catalytic domain	-
CL5G054491012_alt	61.1914	88.5847	64.5657	36.5236	14.9918	28.7105	71.4473	26.742	1.41492	0.000912068	0.0102643	CL5G054491012_alt	Chr05_alt	27590712	27591743	-	207	-	- && - && -	-
CL4G050759012_alt	16.0039	28.1387	24.2122	1.9223	5.99674	1.98003	22.7849	3.29969	2.79067	0.000918715	0.0103345	CL4G050759012_alt	Chr04_alt	21258465	21260103	+	1542	-	- && - && -	-
CL6G060300012_alt	109.203	78.163	133.167	48.0574	48.9733	55.4409	106.844	50.8239	1.07274	0.000937104	0.0104919	CL6G060300012_alt	Chr06_alt	22970572	22973884	-	807	-	- && Q9LIA4.2 RecName: Full=Protein RIK; AltName: Full=Rough sheath 2-interacting KH domain protein; Short=RS2-interacting KH domain protein && -	-
CL0G071068012_alt	129.914	407.49	193.697	104.765	126.931	117.812	243.7	116.503	1.06347	0.000940147	0.0105134	CL0G071068012_alt	002704F_alt	69012	78054	-	522	-	- && - && -	-
CL2G039808012_alt	4.70703	5.21087	58.5127	1.9223	1.99891	0.990016	22.8102	1.63707	3.79888	0.000942745	0.0105335	CL2G039808012_alt	Chr02_alt	557238	559274	-	492	-	- && B9DG24.1 RecName: Full=Transcription initiation factor TFIID subunit 7; AltName: Full=TBP-associated factor 7; Short=AtTAF7 && PF04658:TAFII55 protein conserved region	-
CL3G045794012_alt	121.441	107.344	74.6541	53.8243	27.9848	51.4808	101.146	44.43	1.18643	0.000956455	0.0106508	CL3G045794012_alt	Chr03_alt	5324925	5331256	+	1068	-	- && Q38898.1 RecName: Full=Potassium channel AKT2/3 && PF00520:Ion transport protein	Ion_trans
CL8G065573012_alt	67.7813	43.7713	63.5569	17.3007	28.9842	4.95008	58.3698	17.0783	1.77465	0.000982596	0.0108793	CL8G065573012_alt	Chr08_alt	15308147	15308672	+	462	-	- && - && -	-
CL8G066037012_alt	5.64844	14.5904	7.06188	0	0	0	9.10025	0	5.65067	0.000994888	0.010991	CL8G066037012_alt	Chr08_alt	19092138	19098780	-	4323	-	- && Q76CU2.1 RecName: Full=Pleiotropic drug resistance protein 1; AltName: Full=NtPDR1 && PF01061:ABC-2 type transporter|PF14510:ABC-transporter extracellular N-terminal|PF08370:Plant PDR ABC transporter associated|PF00005:ABC transporter	ABC2_membrane
CL1G036601012_alt	14.1211	27.0965	17.1503	0	3.99782	1.98003	19.456	1.99262	3.29583	0.0010047	0.0110718	CL1G036601012_alt	Chr01_alt	2815311	2817007	-	474	-	- && Q8L748.1 RecName: Full=Nuclear pore complex protein NUP107; AltName: Full=Nucleoporin 107 && -	-
CL6G059402012_alt	82.8438	101.091	33.2917	25.951	17.9902	30.6905	72.4088	24.8772	1.54075	0.00100757	0.0110942	CL6G059402012_alt	Chr06_alt	17995292	17996432	-	795	-	- && Q9LX82.1 RecName: Full=Transcription factor MYB48; AltName: Full=Myb-related protein 48; Short=AtMYB48 && PF00249:Myb-like DNA-binding domain	Myb_DNA-binding
CL6G060240012_alt	24.4766	37.5182	30.2652	0	8.9951	6.93011	30.7533	5.3084	2.53983	0.00103814	0.0113869	CL6G060240012_alt	Chr06_alt	22704816	22707323	+	894	-	- && Q9R1S3.2 RecName: Full=GPI ethanolamine phosphate transferase 1; AltName: Full=Phosphatidylinositol-glycan biosynthesis class N protein; Short=PIG-N && -	-
CL0G069572012_alt	25.418	14.5904	40.3536	4.80574	3.99782	5.94009	26.7873	4.91455	2.44684	0.00107929	0.0117135	CL0G069572012_alt	000350F-001-01_alt	25460	26072	-	534	-	- && - && -	-
CL2G045313012_alt	90.375	79.2052	51.4508	26.9121	25.9859	36.6306	73.677	29.8429	1.30484	0.00109362	0.0118424	CL2G045313012_alt	Chr02_alt	49441168	49441765	-	306	-	- && - && -	-
CL3G047653012_alt	32.9492	56.2773	18.1591	10.5726	8.9951	0.990016	35.7952	6.85258	2.38201	0.00110124	0.0119085	CL3G047653012_alt	Chr03_alt	23085291	23085791	+	501	-	- && - && PF00078:Reverse transcriptase (RNA-dependent DNA polymerase)	RVT_1
CL8G064220012_alt	70.6055	29.1808	52.4597	13.4561	17.9902	16.8303	50.7487	16.0922	1.66016	0.00111635	0.0120516	CL8G064220012_alt	Chr08_alt	5460516	5461548	+	243	-	- && - && -	-
CL3G046808012_alt	64.0157	34.3917	33.2917	20.1841	6.99619	1.98003	43.8997	9.72011	2.17202	0.00112865	0.0121646	CL3G046808012_alt	Chr03_alt	17985919	17991455	+	1404	-	- && Q43317.1 RecName: Full=Cysteine synthase; Short=CSase; AltName: Full=Beta-PA/CSase; AltName: Full=Beta-pyrazolylalanine synthase; AltName: Full=L-mimosine synthase; AltName: Full=O-acetylserine (thiol)-lyase; Short=OAS-TL; AltName: Full=O-acetylserine sulfhydrylase && PF00291:Pyridoxal-phosphate dependent enzyme	PALP
CL4G049331012_alt	11.2969	9.37956	15.1326	0	0.999456	0	11.9363	0.333152	5.08249	0.00113339	0.0121909	CL4G049331012_alt	Chr04_alt	5195940	5196933	+	207	-	- && - && -	-
CL2G044480012_alt	83.7852	60.446	81.716	20.1841	33.9815	38.6106	75.3157	30.9254	1.28644	0.0011343	0.0121957	CL2G044480012_alt	Chr02_alt	44173991	44175062	+	300	-	- && - && -	-
CL1G039407012_alt	41.4219	22.9278	29.2563	11.5338	4.99728	2.97005	31.202	6.50037	2.26024	0.00115173	0.012353	CL1G039407012_alt	Chr01_alt	27576655	27577314	-	660	-	- && Q6NQG7.1 RecName: Full=RING-H2 finger protein ATL78; AltName: Full=RING-type E3 ubiquitin transferase ATL78 && PF13639:Ring finger domain	-
CL6G059527012_alt	796.43	764.955	783.868	433.478	422.77	192.063	781.751	349.437	1.16162	0.00115244	0.0123557	CL6G059527012_alt	Chr06_alt	18643716	18644720	-	885	-	- && Q9M886.1 RecName: Full=LOB domain-containing protein 41; AltName: Full=ASYMMETRIC LEAVES 2-like protein 38; Short=AS2-like protein 38 && PF03195:Protein of unknown function DUF260	-
CL9G067595012_alt	42.3633	33.3495	35.3094	5.76689	15.9913	6.93011	37.0074	9.56277	1.95607	0.00116583	0.012479	CL9G067595012_alt	Chr09_alt	13342821	13343290	+	366	-	- && - && -	-
CL4G048810012_alt	56.4844	43.7713	53.4685	18.2618	19.9891	16.8303	51.2414	18.3604	1.4817	0.00116772	0.0124942	CL4G048810012_alt	Chr04_alt	1611647	1612891	+	744	-	- && Q9FY61.1 RecName: Full=Trafficking protein particle complex II-specific subunit 120 homolog; Short=AtTRS120; Short=TRAPP II-specific subunit 120 homolog; AltName: Full=Protein VASCULAR NETWORK DEFECTIVE 4 && PF08626:Transport protein Trs120 or TRAPPC9, TRAPP II complex subunit	-
CL2G043087012_alt	106.379	92.7534	88.7779	18.2618	63.9652	32.6705	95.9701	38.2992	1.32775	0.00116992	0.0125126	CL2G043087012_alt	Chr02_alt	34647559	34648623	-	366	-	- && Q9ZU96.1 RecName: Full=Ankyrin repeat-containing protein At2g01680 && -	-
CL1G037293012_alt	28.2422	13.5482	12.1061	3.84459	0	0	17.9655	1.28153	3.79263	0.00117127	0.0125221	CL1G037293012_alt	Chr01_alt	6870596	6873785	+	1413	-	- && P61871.1 RecName: Full=Lipase; AltName: Full=Lipase II; AltName: Full=RNL; AltName: Full=Triacylglycerol lipase; Flags: Precursor >P61872.1 RecName: Full=Lipase; AltName: Full=RDL; AltName: Full=Triacylglycerol lipase; Short=ROL; Flags: Precursor && PF01764:Lipase (class 3)	Lipase_3
CL5G054682012_alt	48.0117	77.1208	40.3536	21.1453	22.9875	8.91014	55.162	17.681	1.63993	0.00117271	0.0125273	CL5G054682012_alt	Chr05_alt	29108604	29110777	+	450	-	- && - && -	-
CL3G045424012_alt	86.6094	82.3317	61.5392	34.6013	31.9826	34.6505	76.8268	33.7448	1.18722	0.00117808	0.0125743	CL3G045424012_alt	Chr03_alt	561146	564773	+	2901	-	- && Q9LRR4.1 RecName: Full=Putative disease resistance RPP13-like protein 1 && PF00931:NB-ARC domain	NB-ARC
CL8G065879012_alt	54.6016	53.1508	63.5569	17.3007	14.9918	29.7005	57.1031	20.6643	1.46669	0.00119654	0.0127153	CL8G065879012_alt	Chr08_alt	17434007	17437144	+	1509	-	- && Q7TMR0.2 RecName: Full=Lysosomal Pro-X carboxypeptidase; AltName: Full=Proline carboxypeptidase; AltName: Full=Prolylcarboxypeptidase; Short=PRCP; Flags: Precursor && PF05577:Serine carboxypeptidase S28	Peptidase_S28
CL5G054846012_alt	11.2969	18.7591	35.3094	5.76689	0	0.990016	21.7885	2.2523	3.26046	0.00120568	0.0127868	CL5G054846012_alt	Chr05_alt	31340503	31344178	-	1050	-	- && F4HT21.1 RecName: Full=Immune-associated nucleotide-binding protein 9; Short=AtIAN9; AltName: Full=AIG1-like protein && PF04548:AIG1 family	-
CL0G069765012_alt	16.0039	9.37956	10.0884	0	0.999456	0	11.824	0.333152	5.07021	0.00121389	0.0128634	CL0G069765012_alt	000841F-001-01_alt	20449	21501	-	1053	-	- && Q38834.2 RecName: Full=Disease resistance RPP13-like protein 4; AltName: Full=Disease resistance protein ZAR1; AltName: Full=Protein HOPZ-ACTIVATED RESISTANCE 1 && PF00931:NB-ARC domain	NB-ARC
CL5G054935012_alt	7.53125	12.5061	6.05304	0	0	0	8.69679	0	5.58622	0.00121499	0.0128634	CL5G054935012_alt	Chr05_alt	32590612	32590941	+	330	-	- && P50134.1 RecName: Full=Ornithine decarboxylase; Short=ODC && PF00278:Pyridoxal-dependent decarboxylase, C-terminal sheet domain	-
CL2G040848012_alt	56.4844	44.8134	63.5569	19.223	13.9924	25.7404	54.9516	19.6519	1.4837	0.00121517	0.0128634	CL2G040848012_alt	Chr02_alt	8008500	8009138	-	639	-	- && - && PF05553:Cotton fibre expressed protein	-
CL9G066956012_alt	6.58985	7.29521	12.1061	0	0	0	8.66371	0	5.5813	0.00121913	0.0128882	CL9G066956012_alt	Chr09_alt	5065702	5066385	+	684	-	- && - && PF12796:Ankyrin repeats (3 copies)	-
CL0G069733012_alt	5.64844	7.29521	13.1149	0	0	0	8.68619	0	5.58471	0.00125888	0.013224	CL0G069733012_alt	000827F_alt	192278	193351	+	726	-	- && - && -	-
CL9G067588012_alt	42.3633	53.1508	30.2652	11.5338	12.9929	13.8602	41.9264	12.7956	1.71217	0.00126828	0.0133174	CL9G067588012_alt	Chr09_alt	13252835	13253619	-	426	-	- && Q38931.2 RecName: Full=Peptidyl-prolyl cis-trans isomerase FKBP62; Short=PPIase FKBP62; AltName: Full=70 kDa peptidyl-prolyl isomerase; AltName: Full=FK506-binding protein 62; Short=AtFKBP62; AltName: Full=Immunophilin FKBP62; AltName: Full=Peptidylprolyl isomerase ROF1; AltName: Full=Protein ROTAMASE FKBP 1; AltName: Full=Rotamase && PF00254:FKBP-type peptidyl-prolyl cis-trans isomerase	FKBP_C
CL7G062710012_alt	30.125	59.4039	35.3094	11.5338	7.99565	15.8403	41.6128	11.7899	1.81719	0.00127233	0.0133547	CL7G062710012_alt	Chr07_alt	17805127	17806533	+	468	-	- && - && -	-
CL8G064777012_alt	21.6524	28.1387	27.2387	3.84459	7.99565	2.97005	25.6766	4.93676	2.38051	0.00127957	0.0134148	CL8G064777012_alt	Chr08_alt	9994212	9994535	+	324	-	- && - && -	-
CL2G044990012_alt	168.512	150.073	129.131	35.5625	104.943	71.2811	149.239	70.5955	1.08185	0.00128643	0.013476	CL2G044990012_alt	Chr02_alt	47295881	47299032	+	1908	-	- && - && PF00780:CNH domain	CNH
CL1G038221012_alt	17.8867	12.5061	13.1149	0	1.99891	0	14.5026	0.666304	4.4617	0.00129115	0.0135102	CL1G038221012_alt	Chr01_alt	13804741	13807377	-	801	-	- && Q9FUZ0.1 RecName: Full=Peptide deformylase 1A, chloroplastic; Short=PDF 1A; AltName: Full=Polypeptide deformylase; Flags: Precursor && PF01327:Polypeptide deformylase	Pep_deformylase
CL9G068208012_alt	13.1797	11.4639	29.2563	0	3.99782	0	17.9666	1.33261	3.76583	0.00131665	0.0137275	CL9G068208012_alt	Chr09_alt	23096706	23097000	-	201	-	- && - && -	-
CL6G058329012_alt	54.6016	29.1808	34.3005	8.65033	16.9908	3.96006	39.361	9.86705	1.99942	0.00132718	0.0138202	CL6G058329012_alt	Chr06_alt	10065515	10066753	+	1239	-	- && - && -	-
CL4G049025012_alt	69.6641	77.1208	91.8044	32.679	37.9793	37.6206	79.5298	36.093	1.13968	0.00133166	0.0138567	CL4G049025012_alt	Chr04_alt	2892623	2895864	+	2094	-	- && - && -	-
CL0G071011012_alt	61.1914	34.3917	53.4685	23.0676	14.9918	8.91014	49.6839	15.6565	1.66545	0.00133982	0.0139287	CL0G071011012_alt	002645F_alt	32773	36954	-	1545	-	- && Q38868.1 RecName: Full=Calcium-dependent protein kinase 9; AltName: Full=Calmodulin-domain protein kinase CDPK isoform 9 && PF13499:EF-hand domain pair|PF00069:Protein kinase domain	Pkinase
CL9G067425012_alt	12.2383	6.25304	7.06188	0	0	0	8.51773	0	5.55905	0.00135989	0.0140896	CL9G067425012_alt	Chr09_alt	10681158	10683720	-	213	-	- && - && -	-
CL4G050116012_alt	63.0742	38.5604	42.3713	20.1841	15.9913	10.8902	48.002	15.6885	1.61388	0.00136246	0.0141049	CL4G050116012_alt	Chr04_alt	14888265	14892527	-	540	-	- && Q46888.1 RecName: Full=Uncharacterized oxidoreductase YgbJ && PF14833:NAD-binding of NADP-dependent 3-hydroxyisobutyrate dehydrogenase	-
CL6G059114012_alt	34.832	27.0965	49.4331	7.68919	14.9918	0.990016	37.1206	7.89035	2.23566	0.00136296	0.0141049	CL6G059114012_alt	Chr06_alt	16171454	16172239	+	369	-	- && - && -	-
CL5G055407012_alt	110.145	86.5004	69.6099	38.4459	34.981	48.5108	88.7516	40.6459	1.12781	0.00138795	0.0143132	CL5G055407012_alt	Chr05_alt	37060975	37064847	+	1125	-	- && - && -	-
CL6G059988012_alt	61.1914	69.8256	59.5215	29.7956	24.9864	23.7604	63.5129	26.1808	1.27748	0.00139587	0.0143724	CL6G059988012_alt	Chr06_alt	21117938	21118987	-	1050	-	- && Q9SIH5.1 RecName: Full=Probable F-box protein At1g60180 && -	-
CL5G056044012_alt	12.2383	5.21087	18.1591	0	0	0.990016	11.8694	0.330005	5.07518	0.00140376	0.0144345	CL5G056044012_alt	Chr05_alt	40652273	40653757	+	381	-	- && Q7XA78.1 RecName: Full=Beta-carotene isomerase D27, chloroplastic; AltName: Full=Protein DWARF-27 homolog; Short=AtD27; Flags: Precursor && PF13225:Domain of unknown function (DUF4033)	-
CL7G061296012_alt	68.7227	33.3495	55.4862	7.68919	19.9891	21.7803	52.5195	16.4862	1.67562	0.00140605	0.0144492	CL7G061296012_alt	Chr07_alt	6950410	6951298	-	483	-	- && - && -	-
CL8G064975012_alt	14.1211	18.7591	27.2387	0	4.99728	1.98003	20.0396	2.32577	3.11572	0.00141174	0.0144908	CL8G064975012_alt	Chr08_alt	11791906	11792955	-	1050	-	- && Q9XIN8.1 RecName: Full=F-box protein At2g27310 && -	-
CL1G039586012_alt	7.53125	11.4639	6.05304	0	0	0	8.3494	0	5.52761	0.00151002	0.0152982	CL1G039586012_alt	Chr01_alt	29364540	29366396	+	1419	-	- && Q9FLC8.1 RecName: Full=Phenylalanine N-monooxygenase; AltName: Full=Cytochrome P450 79A2; AltName: Full=Phenylalanine N-hydroxylase && PF00067:Cytochrome P450	p450
CL0G069870012_alt	64.0157	47.94	57.5039	25.951	11.9935	23.7604	56.4865	20.5683	1.45675	0.00152575	0.0154458	CL0G069870012_alt	000916F_alt	33706	36553	-	858	-	- && Q6ZD63.1 RecName: Full=Chromatin assembly factor 1 subunit FAS2 homolog; Short=CAF-1 subunit FAS2 homolog; AltName: Full=CAF-1 p60 homolog; AltName: Full=Protein FASCIATA 2 homolog && -	-
CL2G044629012_alt	11.2969	11.4639	3.02652	0	0	0	8.59577	0	5.57089	0.00154482	0.0155675	CL2G044629012_alt	Chr02_alt	45059171	45063617	-	2295	-	- && - && PF14631:Fanconi anaemia protein FancD2 nuclease|PF14244:gag-polypeptide of LTR copia-type	-
CL4G048659012_alt	9.41407	11.4639	22.1945	0	0	1.98003	14.3575	0.66001	4.4492	0.0015704	0.0157892	CL4G048659012_alt	Chr04_alt	494169	495517	-	408	-	- && - && -	-
CL1G038374012_alt	23.5352	40.6447	38.3359	12.4949	3.99782	8.91014	34.1719	8.46763	2.00805	0.00158521	0.0159079	CL1G038374012_alt	Chr01_alt	15094433	15095913	+	393	-	- && - && -	-
CL8G064974012_alt	95.0821	102.133	63.5569	24.9899	13.9924	57.4209	86.924	32.1344	1.43576	0.00160558	0.0160636	CL8G064974012_alt	Chr08_alt	11781857	11782909	-	1053	-	- && Q9XIN8.1 RecName: Full=F-box protein At2g27310 && -	-
CL8G065208012_alt	70.6055	66.6991	40.3536	22.1064	28.9842	7.92013	59.2194	19.6703	1.59059	0.00160731	0.0160749	CL8G065208012_alt	Chr08_alt	13483545	13484757	+	825	-	- && Q93Z81.1 RecName: Full=Vacuolar cation/proton exchanger 3; AltName: Full=Ca(2+)/H(+) antiporter CAX3; AltName: Full=Ca(2+)/H(+) exchanger 3; AltName: Full=Protein CATION EXCHANGER 3 && PF01699:Sodium/calcium exchanger protein	Na_Ca_ex
CL5G053441012_alt	99.7891	57.3195	58.5127	22.1064	33.9815	31.6805	71.8738	29.2561	1.29976	0.00160938	0.0160896	CL5G053441012_alt	Chr05_alt	11725819	11732222	+	1394	-	- && - && PF13855:Leucine rich repeat|PF08263:Leucine rich repeat N-terminal domain	LRRNT_2
CL5G054821012_alt	48.0117	26.0543	26.2298	11.5338	2.99837	8.91014	33.432	7.8141	2.09575	0.00161406	0.0161181	CL5G054821012_alt	Chr05_alt	31072015	31073449	-	381	-	- && - && -	-
CL3G046849012_alt	52.7188	44.8134	51.4508	23.0676	12.9929	16.8303	49.661	17.6303	1.49283	0.00161814	0.0161527	CL3G046849012_alt	Chr03_alt	18433160	18436011	+	2109	-	- && - && PF07899:Frigida-like protein	-
CL4G048767012_alt	98.8477	101.091	148.299	20.1841	85.9532	15.8403	116.079	40.6592	1.51501	0.00162706	0.0162295	CL4G048767012_alt	Chr04_alt	1111133	1112182	-	675	-	- && Q9SAH7.1 RecName: Full=Probable WRKY transcription factor 40; AltName: Full=WRKY DNA-binding protein 40 && PF03106:WRKY DNA -binding domain	WRKY
CL7G062740012_alt	51.7774	79.2052	51.4508	11.5338	18.9897	33.6605	60.8111	21.3947	1.50757	0.00163641	0.01628	CL7G062740012_alt	Chr07_alt	17931848	17932327	-	480	-	- && - && -	-
CL8G065218012_alt	186.399	145.904	96.8486	97.076	59.9674	55.4409	143.05	70.8281	1.01401	0.00166727	0.0165311	CL8G065218012_alt	Chr08_alt	13524575	13530247	-	1515	-	- && O81643.2 RecName: Full=Villin-1 && PF00626:Gelsolin repeat	-
CL7G062972012_alt	62.1328	63.5726	82.7248	18.2618	27.9848	38.6106	69.4767	28.2857	1.29749	0.00168739	0.0166994	CL7G062972012_alt	Chr07_alt	19086696	19089064	+	1350	-	- && - && PF13966:zinc-binding in reverse transcriptase	-
CL9G068365012_alt	55.543	50.0243	26.2298	11.5338	13.9924	15.8403	43.9324	13.7888	1.67333	0.00173559	0.0170998	CL9G068365012_alt	Chr09_alt	25511058	25512404	-	453	-	- && - && -	-
CL2G041522012_alt	2.82422	10.4217	12.1061	0	0	0	8.45068	0	5.5436	0.00174472	0.0171642	CL2G041522012_alt	Chr02_alt	16438073	16442248	+	1413	-	- && P29185.2 RecName: Full=Chaperonin CPN60-1, mitochondrial; AltName: Full=HSP60-1; Flags: Precursor && PF00118:TCP-1/cpn60 chaperonin family	-
CL2G041573012_alt	80.0196	85.4582	65.5746	18.2618	24.9864	49.5008	77.0174	30.9163	1.3179	0.00174855	0.0171842	CL2G041573012_alt	Chr02_alt	17158841	17160006	+	360	-	- && - && PF12609:Wound-induced protein	-
CL5G051797012_alt	137.445	67.7412	85.7514	31.7179	38.9788	57.4209	96.9793	42.7059	1.18587	0.00176783	0.0173464	CL5G051797012_alt	Chr05_alt	476378	483116	-	2046	-	- && Q55DY8.1 RecName: Full=Mitoferrin; AltName: Full=Mitochondrial substrate carrier family protein F && PF00153:Mitochondrial carrier protein	Mito_carr
CL7G063197012_alt	80.961	83.3738	74.6541	32.679	37.9793	41.5807	79.663	37.413	1.09085	0.00177582	0.0173991	CL7G063197012_alt	Chr07_alt	20288998	20292558	-	2028	-	- && - && -	-
CL8G065271012_alt	8.47266	29.1808	8.07072	0.961148	1.99891	0	15.2414	0.986687	3.94959	0.00184849	0.0178961	CL8G065271012_alt	Chr08_alt	13723769	13726396	-	273	-	- && - && -	-
CL3G046804012_alt	21.6524	31.2652	41.3624	10.5726	5.99674	6.93011	31.4267	7.83316	2.00085	0.00185511	0.0179177	CL3G046804012_alt	Chr03_alt	17954280	17956631	+	1113	-	- && Q43317.1 RecName: Full=Cysteine synthase; Short=CSase; AltName: Full=Beta-PA/CSase; AltName: Full=Beta-pyrazolylalanine synthase; AltName: Full=L-mimosine synthase; AltName: Full=O-acetylserine (thiol)-lyase; Short=OAS-TL; AltName: Full=O-acetylserine sulfhydrylase && PF00291:Pyridoxal-phosphate dependent enzyme	PALP
CL0G070764012_alt	38.5977	33.3495	54.4773	19.223	4.99728	11.8802	42.1415	12.0335	1.80491	0.00186779	0.0180138	CL0G070764012_alt	002383F_alt	11627	15811	-	3513	-	- && Q40392.1 RecName: Full=TMV resistance protein N && PF01582:TIR domain|PF00931:NB-ARC domain	TIR
CL1G036489012_alt	38.5977	19.8013	20.1768	1.9223	3.99782	8.91014	26.1919	4.94342	2.41066	0.00186881	0.0180171	CL1G036489012_alt	Chr01_alt	1200114	1200593	-	387	-	- && - && -	-
CL0G070105012_alt	68.7227	77.1208	141.238	33.6402	51.9717	41.5807	95.6937	42.3975	1.17462	0.00187749	0.0180614	CL0G070105012_alt	001418F-001-01_alt	47486	51462	-	1500	-	- && K4CF70.1 RecName: Full=Fatty acid hydroperoxide lyase, chloroplastic; Short=LeHPL; AltName: Full=Cytochrome P450 74B && PF00067:Cytochrome P450	p450
CL6G058766012_alt	77.1953	87.5425	90.7956	46.1351	38.9788	38.6106	85.1778	41.2415	1.04531	0.00189126	0.0181609	CL6G058766012_alt	Chr06_alt	13986937	13990071	-	1821	-	- && Q9SW95.2 RecName: Full=Asparagine--tRNA ligase, cytoplasmic 2; AltName: Full=Asparaginyl-tRNA synthetase 2; Short=AsnRS 2; AltName: Full=AtNS2 && PF00152:tRNA synthetases class II (D, K and N)	tRNA-synt_2
CL5G056772012_alt	8.47266	9.37956	6.05304	0	0	0	7.96842	0	5.46104	0.00190785	0.0182871	CL5G056772012_alt	Chr05_alt	44572044	44574983	-	243	-	- && - && -	-
CL3G047939012_alt	66.8399	64.6147	47.4155	22.1064	31.9826	9.90016	59.6234	21.3297	1.48376	0.00191873	0.0183714	CL3G047939012_alt	Chr03_alt	24493534	24496175	+	1275	-	- && O48723.1 RecName: Full=Patatin-like protein 2; Short=AtPLP2; AltName: Full=Patatin-related phospholipase A IIalpha; Short=pPLAIIa; AltName: Full=Phospholipase A IIA; Short=AtPLAIIA && PF01734:Patatin-like phospholipase	-
CL0G070578012_alt	128.031	122.976	82.7248	77.853	33.9815	41.5807	111.244	51.1384	1.11985	0.00194717	0.0186236	CL0G070578012_alt	002219F_alt	56940	71142	-	4638	-	- && F4I171.1 RecName: Full=Mediator of RNA polymerase II transcription subunit 15a && PF16987:KIX domain	-
CL6G059889012_alt	50.836	39.6026	44.3889	9.61148	23.9869	3.96006	44.9425	12.5195	1.84658	0.00195138	0.0186457	CL6G059889012_alt	Chr06_alt	20484604	20484966	+	312	-	- && - && -	-
CL1G037489012_alt	9.41407	6.25304	8.07072	0	0	0	7.91261	0	5.4519	0.00197328	0.018819	CL1G037489012_alt	Chr01_alt	7982211	7982690	+	480	-	- && - && -	-
CL6G058397012_alt	49.8946	53.1508	86.7602	11.5338	25.9859	31.6805	63.2685	23.0667	1.4571	0.00197687	0.0188464	CL6G058397012_alt	Chr06_alt	10505878	10506827	+	264	-	- && - && -	-
CL1G039027012_alt	32.9492	34.3917	39.3447	13.4561	9.99456	7.92013	35.5619	10.4569	1.76411	0.00198857	0.0189443	CL1G039027012_alt	Chr01_alt	22777608	22778268	-	369	-	- && - && -	-
CL4G050445012_alt	56.4844	53.1508	68.6011	31.7179	8.9951	22.7704	59.4121	21.1611	1.48688	0.00203159	0.0192572	CL4G050445012_alt	Chr04_alt	17308308	17311739	+	3330	-	- && Q9LVQ5.2 RecName: Full=Pentatricopeptide repeat-containing protein At5g55840 && PF12854:PPR repeat|PF13041:PPR repeat family	-
CL0G070281012_alt	3.76563	13.5482	7.06188	0	0	0	8.12525	0	5.48665	0.0020443	0.0193362	CL0G070281012_alt	001784F-002-01_alt	21106	25558	-	4326	-	- && P04323.1 RecName: Full=Retrovirus-related Pol polyprotein from transposon 17.6; Includes: RecName: Full=Protease; Includes: RecName: Full=Reverse transcriptase; Includes: RecName: Full=Endonuclease && PF13650:Aspartyl protease|PF13456:Reverse transcriptase-like|PF00078:Reverse transcriptase (RNA-dependent DNA polymerase)|PF03732:Retrotransposon gag protein	RVT_1
CL5G055385012_alt	15.0625	11.4639	6.05304	0.961148	0	0	10.8598	0.320383	4.94715	0.00204624	0.0193466	CL5G055385012_alt	Chr05_alt	36958402	36959168	-	675	-	- && Q9FIC9.1 RecName: Full=Germin-like protein subfamily 1 member 15; Flags: Precursor && PF00190:Cupin	-
CL1G038191012_alt	80.0196	63.5726	50.442	19.223	33.9815	25.7404	64.678	26.315	1.29983	0.00208557	0.0196215	CL1G038191012_alt	Chr01_alt	13659995	13661674	+	1680	-	- && Q8RXS5.2 RecName: Full=Probable disease resistance protein At5g63020; AltName: Full=pNd11 && PF00931:NB-ARC domain	NB-ARC
CL5G054129012_alt	8.47266	26.0543	16.1414	0	3.99782	0	16.8895	1.33261	3.67437	0.00210502	0.0197765	CL5G054129012_alt	Chr05_alt	22472673	22475700	+	1149	-	- && - && -	-
CL5G055056012_alt	102.613	69.8256	82.7248	49.0186	38.9788	30.6905	85.0546	39.5626	1.10469	0.00210893	0.0197991	CL5G055056012_alt	Chr05_alt	33854675	33863503	+	1692	-	- && Q9SHJ3.3 RecName: Full=Callose synthase 7; AltName: Full=1,3-beta-glucan synthase; AltName: Full=Protein GLUCAN SYNTHASE-LIKE 7 && PF14288:1,3-beta-glucan synthase subunit FKS1, domain-1	-
CL0G071548012_alt	17.8867	14.5904	39.3447	5.76689	1.99891	4.95008	23.9406	4.23863	2.49451	0.00212379	0.0199034	CL0G071548012_alt	003514F_alt	5404	7219	+	1125	-	- && Q9SK87.1 RecName: Full=Alcohol dehydrogenase-like 2 && PF00107:Zinc-binding dehydrogenase|PF08240:Alcohol dehydrogenase GroES-like domain	ADH_N
CL5G051961012_alt	43.3047	38.5604	56.495	18.2618	17.9902	12.8702	46.12	16.3741	1.4937	0.00231032	0.021305	CL5G051961012_alt	Chr05_alt	1393414	1394760	+	342	-	- && - && -	-
CL1G037929012_alt	80.0196	103.175	75.663	24.0287	35.9804	55.4409	86.2859	38.4833	1.16539	0.00231769	0.0213358	CL1G037929012_alt	Chr01_alt	11544846	11545520	-	546	-	- && - && -	-
CL6G058795012_alt	123.324	131.314	95.8398	37.4848	85.9532	45.5407	116.826	56.3262	1.05384	0.0023577	0.0216665	CL6G058795012_alt	Chr06_alt	14248240	14249228	+	885	-	- && O80450.1 RecName: Full=Trihelix transcription factor GT-3b; AltName: Full=Transcription factor GT-1-like; AltName: Full=Trihelix DNA-binding protein GT-3b && PF13837:Myb/SANT-like DNA-binding domain	-
CL0G071459012_alt	47.0703	36.4761	43.3801	9.61148	21.988	7.92013	42.3088	13.1732	1.68615	0.00236266	0.0217046	CL0G071459012_alt	003359F_alt	47568	50393	+	2124	-	- && Q9FH54.1 RecName: Full=Ethylene-responsive transcription factor ERF114; AltName: Full=ERF bud enhancer && PF07899:Frigida-like protein|PF00847:AP2 domain	AP2
CL6G059957012_alt	64.9571	78.163	74.6541	36.5236	34.981	28.7105	72.5914	33.405	1.11871	0.00238182	0.0218578	CL6G059957012_alt	Chr06_alt	20883227	20883778	-	552	-	- && Q9FJ93.1 RecName: Full=Dehydration-responsive element-binding protein 1D; Short=Protein DREB1D; AltName: Full=C-repeat/dehydration-responsive element-binding factor 4; Short=C-repeat-binding factor 4; Short=CRT/DRE-binding factor 4 && PF00847:AP2 domain	AP2
CL0G071675012_alt	11.2969	9.37956	3.02652	0	0	0	7.90099	0	5.44986	0.00239378	0.0219448	CL0G071675012_alt	003763F_alt	47038	47448	-	411	-	- && - && -	-
CL1G037181012_alt	67.7813	68.7834	66.5834	13.4561	42.9766	22.7704	67.716	26.401	1.36123	0.00240685	0.0220494	CL1G037181012_alt	Chr01_alt	6258973	6259634	+	456	-	- && - && -	-
CL9G067568012_alt	13.1797	32.3074	33.2917	5.76689	0.999456	7.92013	26.2596	4.89549	2.41902	0.00244564	0.0223584	CL9G067568012_alt	Chr09_alt	12897180	12899962	-	1476	-	- && - && -	-
CL9G067029012_alt	80.0196	58.3617	64.5657	26.9121	34.981	27.7204	67.649	29.8712	1.18112	0.00245091	0.0223988	CL9G067029012_alt	Chr09_alt	5723257	5724271	+	783	-	- && Q0WVN5.2 RecName: Full=Cellulose synthase-like protein G3; Short=AtCslG3 && PF03552:Cellulose synthase	-
CL5G057262012_alt	4.70703	7.29521	11.0972	0	0	0	7.69983	0	5.41052	0.00246652	0.0225027	CL5G057262012_alt	Chr05_alt	46938419	46939229	+	702	-	- && P03010.1 RecName: Full=Putative AC9 transposase && PF14372:Domain of unknown function (DUF4413)|PF05699:hAT family C-terminal dimerisation region	hATC
CL3G047776012_alt	6.58985	11.4639	13.1149	0	0	0.990016	10.3896	0.330005	4.88067	0.00246928	0.02252	CL3G047776012_alt	Chr03_alt	23722678	23723053	-	288	-	- && - && -	-
CL8G063765012_alt	3.76563	10.4217	9.07956	0	0	0	7.75564	0	5.41998	0.0024729	0.0225376	CL8G063765012_alt	Chr08_alt	1993000	1993212	-	213	-	- && Q9C7F5.1 RecName: Full=Nuclear transport factor 2; Short=NTF-2 && -	-
CL2G039980012_alt	61.1914	81.2895	57.5039	20.1841	28.9842	35.6406	66.6616	28.2696	1.23788	0.00248691	0.0226419	CL2G039980012_alt	Chr02_alt	1942197	1944114	+	1389	-	- && Q9SBQ9.1 RecName: Full=Flavonoid 3'-monooxygenase; AltName: Full=Cytochrome P450 75B2; AltName: Full=Flavonoid 3'-hydroxylase [Petunia x hybrida] && PF00067:Cytochrome P450	p450
CL0G070681012_alt	95.0821	65.6569	78.6895	32.679	37.9793	42.5707	79.8095	37.743	1.08218	0.00255225	0.0230861	CL0G070681012_alt	002319F_alt	48793	49044	-	252	-	- && Q9ZQ98.1 RecName: Full=UDP-glycosyltransferase 73C2 && -	-
CL3G045899012_alt	48.9531	64.6147	35.3094	6.72804	0	0	49.6258	2.24268	4.45971	0.00263013	0.0236015	CL3G045899012_alt	Chr03_alt	6894824	6895512	+	246	-	- && - && -	-
CL7G062700012_alt	59.3086	53.1508	40.3536	16.3395	16.9908	24.7504	50.9377	19.3602	1.39678	0.00269579	0.0240479	CL7G062700012_alt	Chr07_alt	17760475	17760970	-	366	-	- && - && -	-
CL2G044265012_alt	53.6602	110.47	96.8486	33.6402	24.9864	53.4608	86.993	37.3625	1.21755	0.00272316	0.0242269	CL2G044265012_alt	Chr02_alt	42985515	42985877	-	363	-	- && - && -	-
CL9G066096012_alt	2.82422	14.5904	6.05304	0	0	0	7.82256	0	5.43139	0.00280382	0.0247452	CL9G066096012_alt	Chr09_alt	34367	35545	+	723	-	- && Q8H174.2 RecName: Full=Auxin-responsive protein IAA31; AltName: Full=Indoleacetic acid-induced protein 31 && PF02309:AUX/IAA family	-
CL2G042576012_alt	110.145	62.5304	76.6718	43.2517	28.9842	42.5707	83.1156	38.2689	1.12009	0.00284614	0.0250602	CL2G042576012_alt	Chr02_alt	28916895	28919717	+	1662	-	- && O48626.1 RecName: Full=Centromere/kinetochore protein zw10 homolog; Short=AtZW10; AltName: Full=MAG2-interacting protein 1 && PF06248:Centromere/kinetochore Zw10	-
CL7G060518012_alt	97.9063	32.3074	52.4597	19.223	24.9864	22.7704	60.8911	22.3266	1.45092	0.00287141	0.0252492	CL7G060518012_alt	Chr07_alt	153939	156023	-	1557	-	- && P03010.1 RecName: Full=Putative AC9 transposase && PF05699:hAT family C-terminal dimerisation region	hATC
CL2G043810012_alt	34.832	36.4761	44.3889	11.5338	17.9902	5.94009	38.5657	11.8214	1.70649	0.00288006	0.025301	CL2G043810012_alt	Chr02_alt	40568905	40570854	+	1950	-	- && O81825.1 RecName: Full=Probable disease resistance protein At4g27220 && PF00931:NB-ARC domain	NB-ARC
CL3G047792012_alt	34.832	56.2773	43.3801	16.3395	17.9902	13.8602	44.8298	16.0633	1.47919	0.00292539	0.0256134	CL3G047792012_alt	Chr03_alt	23796253	23811686	-	3417	-	- && Q94AI6.1 RecName: Full=Exocyst complex component SEC6; Short=AtSec6 && PF01738:Dienelactone hydrolase family|PF06046:Exocyst complex component Sec6	-
CL8G065850012_alt	61.1914	33.3495	47.4155	5.76689	7.99565	27.7204	47.3188	13.8277	1.77773	0.0029904	0.0260878	CL8G065850012_alt	Chr08_alt	17196702	17197307	+	606	-	- && - && PF03168:Late embryogenesis abundant protein	-
CL2G041219012_alt	7.53125	5.21087	18.1591	0	0.999456	0	10.3004	0.333152	4.86957	0.00299536	0.0261078	CL2G041219012_alt	Chr02_alt	11758788	11762532	+	2793	-	- && P10978.1 RecName: Full=Retrovirus-related Pol polyprotein from transposon TNT 1-94; Includes: RecName: Full=Protease; Includes: RecName: Full=Reverse transcriptase; Includes: RecName: Full=Endonuclease && PF07727:Reverse transcriptase (RNA-dependent DNA polymerase)|PF14223:gag-polypeptide of LTR copia-type	RVT_2
CL9G067667012_alt	5.64844	7.29521	9.07956	0	0	0	7.34107	0	5.34209	0.00300537	0.0261495	CL9G067667012_alt	Chr09_alt	14972153	14978132	+	1068	-	- && - && PF05938:Plant self-incompatibility protein S1	Self-incomp_S1
CL4G048828012_alt	132.738	115.681	78.6895	24.9899	83.9543	26.7304	109.036	45.2249	1.27167	0.00303451	0.0263511	CL4G048828012_alt	Chr04_alt	1698815	1701069	+	2163	-	- && K7TQE3.1 RecName: Full=HSP-interacting protein && PF13414:TPR repeat|PF00564:PB1 domain	-
CL2G041749012_alt	68.7227	76.0786	81.716	48.0574	25.9859	28.7105	75.5058	34.2512	1.13831	0.00304313	0.0263864	CL2G041749012_alt	Chr02_alt	19920561	19922218	+	420	-	- && - && -	-
CL9G067401012_alt	24.4766	27.0965	27.2387	0.961148	3.99782	10.8902	26.2706	5.28305	2.31753	0.00304354	0.0263864	CL9G067401012_alt	Chr09_alt	10420023	10422829	+	597	-	- && Q9FLU7.1 RecName: Full=Putative F-box protein PP2-B12; AltName: Full=Protein PHLOEM PROTEIN 2-LIKE B12; Short=AtPP2-B12 && PF14299:Phloem protein 2	-
CL2G040953012_alt	53.6602	93.7956	88.7779	18.2618	52.9712	23.7604	78.7445	31.6645	1.3149	0.00305718	0.0264786	CL2G040953012_alt	Chr02_alt	8708807	8710276	-	1470	-	- && Q9AR73.1 RecName: Full=Hydroquinone glucosyltransferase; AltName: Full=Arbutin synthase && PF00201:UDP-glucoronosyl and UDP-glucosyl transferase	UDPGT
CL5G054540012_alt	9.41407	14.5904	6.05304	0	0	0.990016	10.0192	0.330005	4.82876	0.00306036	0.0264888	CL5G054540012_alt	Chr05_alt	28070683	28075966	+	4350	-	- && Q9LRR5.1 RecName: Full=Putative disease resistance protein At3g14460 && PF00931:NB-ARC domain	NB-ARC
CL1G036648012_alt	45.1875	26.0543	29.2563	5.76689	11.9935	10.8902	33.4994	9.55018	1.81471	0.00307137	0.0265581	CL1G036648012_alt	Chr01_alt	3053801	3056613	-	2496	-	- && Q869L3.2 RecName: Full=Midasin; AltName: Full=MIDAS-containing protein && PF07728:AAA domain (dynein-related subfamily)	AAA_5
CL2G039944012_alt	77.1953	61.4882	76.6718	29.7956	16.9908	44.5507	71.7851	30.4457	1.2376	0.00309165	0.0266899	CL2G039944012_alt	Chr02_alt	1592464	1598239	-	2775	-	- && O24370.1 RecName: Full=Linoleate 13S-lipoxygenase 2-1, chloroplastic; AltName: Full=Lipoxygenase 2-1; Flags: Precursor && PF00305:Lipoxygenase	Lipoxygenase
CL6G058773012_alt	27.3008	27.0965	42.3713	15.3784	2.99837	4.95008	32.2562	7.77561	2.04695	0.00309716	0.0267114	CL6G058773012_alt	Chr06_alt	14061491	14062370	-	477	-	- && Q682H0.1 RecName: Full=HVA22-like protein f; Short=AtHVA22f && PF03134:TB2/DP1, HVA22 family	TB2_DP1_HVA22
CL7G060821012_alt	100.731	57.3195	99.8751	60.5523	20.9886	22.7704	85.9751	34.7704	1.30468	0.00318596	0.0272501	CL7G060821012_alt	Chr07_alt	2762393	2766256	+	3126	-	- && Q9LQV2.1 RecName: Full=RNA-dependent RNA polymerase 1; Short=AtRDRP1; AltName: Full=RNA-directed RNA polymerase 1 && PF05183:RNA dependent RNA polymerase	-
CL2G043758012_alt	80.961	42.7291	64.5657	31.7179	5.99674	26.7304	62.7519	21.4817	1.54566	0.00319369	0.0272952	CL2G043758012_alt	Chr02_alt	40133472	40137623	-	1635	-	- && O65468.2 RecName: Full=Cysteine-rich receptor-like protein kinase 8; Short=Cysteine-rich RLK8; Flags: Precursor && PF07714:Protein tyrosine kinase|PF01657:Salt stress response/antifungal	Pkinase_Tyr
CL1G039481012_alt	32.9492	44.8134	69.6099	22.1064	15.9913	14.8502	49.1242	17.6493	1.47452	0.00319875	0.0273296	CL1G039481012_alt	Chr01_alt	28367468	28368005	-	273	-	- && - && -	-
CL9G066327012_alt	84.7266	50.0243	68.6011	28.8344	24.9864	35.6406	67.784	29.8205	1.18625	0.00327874	0.0279294	CL9G066327012_alt	Chr09_alt	1273655	1274980	-	1326	-	- && - && PF03732:Retrotransposon gag protein|PF13975:gag-polyprotein putative aspartyl protease	Retrotrans_gag
CL4G050807012_alt	37.6563	38.5604	41.3624	18.2618	8.9951	11.8802	39.193	13.0457	1.58461	0.0033087	0.028142	CL4G050807012_alt	Chr04_alt	21961938	21969711	-	765	-	- && Q93Z08.2 RecName: Full=Glucan endo-1,3-beta-glucosidase 6; AltName: Full=(1->3)-beta-glucan endohydrolase 6; Short=(1->3)-beta-glucanase 6; AltName: Full=Beta-1,3-endoglucanase 6; Short=Beta-1,3-glucanase 6; Flags: Precursor && PF00332:Glycosyl hydrolases family 17	Glyco_hydro_17
CL1G036730012_alt	32.9492	6.25304	14.1238	0	2.99837	2.97005	17.7753	1.98947	3.1706	0.00336727	0.0284787	CL1G036730012_alt	Chr01_alt	3519746	3520298	+	282	-	- && - && -	-
CL6G058949012_alt	24.4766	16.6748	14.1238	0	5.99674	0	18.425	1.99891	3.21608	0.00336909	0.0284787	CL6G058949012_alt	Chr06_alt	15300930	15301478	+	378	-	- && Q43019.1 RecName: Full=Non-specific lipid-transfer protein 3; Short=LTP 3; Flags: Precursor && PF00234:Protease inhibitor/seed storage/LTP family	-
CL8G064097012_alt	49.8946	25.0122	24.2122	5.76689	6.99619	13.8602	33.0396	8.87443	1.90012	0.00337193	0.0284787	CL8G064097012_alt	Chr08_alt	4738132	4738533	+	324	-	- && - && -	-
CL5G053518012_alt	45.1875	40.6447	53.4685	12.4949	14.9918	23.7604	46.4336	17.0824	1.44378	0.00340809	0.0287201	CL5G053518012_alt	Chr05_alt	12749065	12751070	+	939	-	- && F4K1B1.1 RecName: Full=Putative RNA polymerase II subunit B1 CTD phosphatase RPAP2 homolog; AltName: Full=RNA polymerase II-associated protein 2 homolog && PF04181:Rtr1/RPAP2 family	-
CL5G053946012_alt	32.9492	25.0122	28.2475	2.88344	10.994	7.92013	28.7363	7.26586	1.98836	0.00348506	0.0292293	CL5G053946012_alt	Chr05_alt	18342894	18343436	-	543	-	- && B9FJG3.1 RecName: Full=Zinc finger BED domain-containing protein RICESLEEPER 1; AltName: Full=Transposase-like protein RICESLEEPER 1 && PF05699:hAT family C-terminal dimerisation region|PF14372:Domain of unknown function (DUF4413)	hATC
CL1G039504012_alt	27.3008	18.7591	54.4773	4.80574	6.99619	13.8602	33.5124	8.55405	1.97179	0.00349171	0.0292758	CL1G039504012_alt	Chr01_alt	28603989	28605713	+	1515	-	- && Q9FIB0.1 RecName: Full=Cytochrome P450 78A7 && PF00067:Cytochrome P450	p450
CL9G068810012_alt	11.2969	1.04217	11.0972	0	0	0	7.8121	0	5.43485	0.00349739	0.0293048	CL9G068810012_alt	Chr09_alt	30525097	30526632	-	963	-	- && Q9LT91.1 RecName: Full=Peroxidase 66; Short=Atperox P66; AltName: Full=ATP27a; Flags: Precursor && PF00141:Peroxidase	-
CL3G048391012_alt	21.6524	19.8013	27.2387	0	8.9951	1.98003	22.8974	3.65838	2.65392	0.00351735	0.0294265	CL3G048391012_alt	Chr03_alt	26819889	26820470	-	582	-	- && Q8VXV7.1 RecName: Full=Lysine-specific histone demethylase 1 homolog 1; AltName: Full=Flavin-containing amine oxidase domain-containing protein 1; AltName: Full=Protein LSD1-LIKE 1 && PF04433:SWIRM domain	SWIRM
CL5G055460012_alt	84.7266	65.6569	64.5657	33.6402	29.9837	37.6206	71.6497	33.7482	1.08712	0.00353192	0.0295102	CL5G055460012_alt	Chr05_alt	37418335	37423527	+	2808	-	- && - && PF13855:Leucine rich repeat	-
CL3G045941012_alt	32.9492	15.6326	35.3094	5.76689	1.99891	10.8902	27.9637	6.21866	2.16952	0.00353747	0.0295473	CL3G045941012_alt	Chr03_alt	7566293	7566880	+	588	-	- && Q7XA42.2 RecName: Full=Putative disease resistance protein RGA1; AltName: Full=RGA3-blb && -	-
CL4G051300012_alt	26.3594	22.9278	15.1326	0	7.99565	0	21.4733	2.66522	3.01998	0.00356768	0.029734	CL4G051300012_alt	Chr04_alt	25633145	25634178	+	843	-	- && Q38857.1 RecName: Full=Xyloglucan endotransglucosylase/hydrolase protein 22; Short=At-XTH22; Short=XTH-22; AltName: Full=Touch protein 4; Flags: Precursor && PF00722:Glycosyl hydrolases family 16|PF06955:Xyloglucan endo-transglycosylase (XET) C-terminus	-
CL0G071663012_alt	26.3594	8.33738	8.07072	0	0	2.97005	14.2558	0.990016	3.85655	0.00357945	0.0297853	CL0G071663012_alt	003735F_alt	41109	42506	+	849	-	- && - && PF12680:SnoaL-like domain	-
CL2G041579012_alt	2.82422	6.25304	13.1149	0	0	0	7.39739	0	5.35224	0.00358399	0.0298137	CL2G041579012_alt	Chr02_alt	17188962	17190080	+	1119	-	- && P20825.1 RecName: Full=Retrovirus-related Pol polyprotein from transposon 297; Includes: RecName: Full=Protease; Includes: RecName: Full=Reverse transcriptase; Includes: RecName: Full=Endonuclease && PF00078:Reverse transcriptase (RNA-dependent DNA polymerase)	RVT_1
CL6G059884012_alt	1.88281	29.1808	18.1591	2.88344	0	0.990016	16.4076	1.29115	3.65321	0.00361838	0.0300244	CL6G059884012_alt	Chr06_alt	20464845	20465139	-	207	-	- && - && -	-
CL2G040120012_alt	59.3086	75.0365	69.6099	39.4071	26.9853	26.7304	67.985	31.0409	1.12901	0.00374595	0.030832	CL2G040120012_alt	Chr02_alt	2858616	2860790	+	1515	-	- && - && -	-
CL4G050164012_alt	50.836	67.7412	61.5392	26.9121	32.9821	11.8802	60.0388	23.9248	1.32653	0.00374827	0.0308394	CL4G050164012_alt	Chr04_alt	15523246	15527328	-	4083	-	- && P04323.1 RecName: Full=Retrovirus-related Pol polyprotein from transposon 17.6; Includes: RecName: Full=Protease; Includes: RecName: Full=Reverse transcriptase; Includes: RecName: Full=Endonuclease && PF13456:Reverse transcriptase-like|PF00665:Integrase core domain|PF13650:Aspartyl protease|PF00078:Reverse transcriptase (RNA-dependent DNA polymerase)	RVT_1
CL4G048799012_alt	1.88281	8.33738	12.1061	0	0	0	7.44209	0	5.36022	0.00376564	0.0309172	CL4G048799012_alt	Chr04_alt	1483297	1489479	-	705	-	- && O82730.1 RecName: Full=Monogalactosyldiacylglycerol synthase 2, chloroplastic; Short=AtMGD2; AltName: Full=MGDG synthase type B; Flags: Precursor && PF06925:Monogalactosyldiacylglycerol (MGDG) synthase	-
CL9G067235012_alt	1.88281	17.7169	19.168	0	0.999456	0.990016	12.9226	0.663157	4.29224	0.00378829	0.0310743	CL9G067235012_alt	Chr09_alt	8023353	8024881	+	1173	-	- && Q6WUC2.1 RecName: Full=(R,S)-reticuline 7-O-methyltransferase; Short=7OMT && PF00891:O-methyltransferase|PF08100:Dimerisation domain	-
CL3G047157012_alt	79.0782	79.2052	76.6718	47.0963	34.981	33.6605	78.3184	38.5793	1.0206	0.0038035	0.0311701	CL3G047157012_alt	Chr03_alt	20301221	20305550	-	1191	-	- && Q9SK87.1 RecName: Full=Alcohol dehydrogenase-like 2 && PF08240:Alcohol dehydrogenase GroES-like domain|PF00107:Zinc-binding dehydrogenase	ADH_N
CL1G039427012_alt	5.64844	9.37956	6.05304	0	0	0	7.02701	0	5.27859	0.00382185	0.0313012	CL1G039427012_alt	Chr01_alt	27809579	27810259	+	681	-	- && Q7LHG5.2 RecName: Full=Transposon Ty3-I Gag-Pol polyprotein; AltName: Full=Gag3-Pol3; AltName: Full=Transposon Ty3-2 TYA-TYB polyprotein; Contains: RecName: Full=Capsid protein; Short=CA; AltName: Full=p24; Contains: RecName: Full=Spacer peptide p3; Contains: RecName: Full=Nucleocapsid protein p11; Short=NC; Contains: RecName: Full=Ty3 protease; Short=PR; AltName: Full=p16; Contains: RecName…	-
CL6G058269012_alt	6.58985	8.33738	6.05304	0	0	0	6.99342	0	5.27233	0.00382928	0.0313352	CL6G058269012_alt	Chr06_alt	9646012	9646242	+	231	-	- && - && -	-
CL6G058677012_alt	69.6641	106.302	106.937	66.3192	36.9799	27.7204	94.3009	43.6732	1.10779	0.00386069	0.031551	CL6G058677012_alt	Chr06_alt	13223748	13231247	+	1629	-	- && Q96P16.1 RecName: Full=Regulation of nuclear pre-mRNA domain-containing protein 1A; AltName: Full=Cyclin-dependent kinase inhibitor 2B-related protein; AltName: Full=p15INK4B-related protein >Q5R8Y3.1 RecName: Full=Regulation of nuclear pre-mRNA domain-containing protein 1A; AltName: Full=Cyclin-dependent kinase inhibitor 2B-related protein; AltName: Full=p15INK4B-related protein >Q0P5J9.2 R…	-
CL3G045841012_alt	80.0196	89.6269	60.5304	53.8243	22.9875	19.8003	76.7256	32.204	1.25004	0.00387238	0.0315978	CL3G045841012_alt	Chr03_alt	5933080	5935221	+	912	-	- && Q9STX2.1 RecName: Full=3-oxo-Delta(4,5)-steroid 5-beta-reductase; AltName: Full=Delta(4)-3-oxosteroid 5-beta-reductase; AltName: Full=Delta-4,5-steroid 5-beta-reductase; Short=At5beta-StR; AltName: Full=Progesterone 5-beta-reductase; Short=5beta-POR; AltName: Full=Protein VEIN PATTERNING 1 && -	-
CL6G059796012_alt	116.734	89.6269	102.902	25.951	74.9592	45.5407	103.088	48.817	1.08079	0.0038798	0.0316195	CL6G059796012_alt	Chr06_alt	19996162	19997763	-	1602	-	- && Q6AVI0.1 RecName: Full=Zinc finger BED domain-containing protein RICESLEEPER 2; AltName: Full=Transposase-like protein RICESLEEPER 2 && PF14372:Domain of unknown function (DUF4413)|PF05699:hAT family C-terminal dimerisation region	hATC
CL6G059094012_alt	28.2422	34.3917	39.3447	10.5726	3.99782	14.8502	33.9929	9.8069	1.79145	0.00394065	0.0319875	CL6G059094012_alt	Chr06_alt	16030768	16031847	-	612	-	- && Q0H8D7.1 RecName: Full=Nijmegen breakage syndrome 1 protein; Short=AtNbs1 && PF00498:FHA domain	FHA
CL2G045211012_alt	117.676	70.8678	78.6895	29.7956	57.9685	38.6106	89.0777	42.1249	1.08327	0.00394847	0.0320215	CL2G045211012_alt	Chr02_alt	48730897	48735299	-	1077	-	- && Q8W1Y0.1 RecName: Full=Sister chromatid cohesion 1 protein 4; Short=AtRAD21-3; Short=AtRAD21.3 && PF04825:N terminus of Rad21 / Rec8 like protein	Rad21_Rec8_N
CL9G067525012_alt	64.0157	63.5726	57.5039	34.6013	24.9864	22.7704	61.6974	27.4527	1.16723	0.00399919	0.0323635	CL9G067525012_alt	Chr09_alt	11905624	11906540	-	831	-	- && Q84KK4.1 RecName: Full=Isoflavone 4'-O-methyltransferase; Short=LjHI4'OMT; AltName: Full=2,7,4'-trihydroxyisoflavanone 4'-O-methyltransferase; AltName: Full=S-adenosyl-L-methionine: 2,7,4'-trihydroxyisoflavanone 4'-O-methyltransferase && PF00891:O-methyltransferase|PF08100:Dimerisation domain	-
CL5G054228012_alt	17.8867	22.9278	19.168	4.80574	4.99728	0	19.9942	3.26767	2.61084	0.00401465	0.0324787	CL5G054228012_alt	Chr05_alt	24322529	24322747	+	219	-	- && - && -	-
CL1G037580012_alt	100.731	70.8678	60.5304	44.2128	24.9864	37.6206	77.3762	35.6066	1.12003	0.00402256	0.0325228	CL1G037580012_alt	Chr01_alt	8510876	8511886	+	1011	-	- && O80462.2 RecName: Full=Extra-large guanine nucleotide-binding protein 1; AltName: Full=Extra-large GTP-binding protein 1; Short=Extra-large G-protein 1 && -	-
CL7G060832012_alt	9.41407	8.33738	10.0884	0	0	0.990016	9.27995	0.330005	4.71937	0.00406952	0.0328424	CL7G060832012_alt	Chr07_alt	2921724	2922009	-	201	-	- && - && -	-
CL3G046172012_alt	39.5391	14.5904	11.0972	0	4.99728	4.95008	21.7422	3.31579	2.72225	0.00410003	0.0330189	CL3G046172012_alt	Chr03_alt	11193602	11197142	+	423	-	- && A0JPP1.1 RecName: Full=Dr1-associated corepressor; AltName: Full=Dr1-associated protein 1; AltName: Full=Negative cofactor 2-alpha; Short=NC2-alpha && PF00808:Histone-like transcription factor (CBF/NF-Y) and archaeal histone	-
CL8G065965012_alt	33.8906	209.477	91.8044	64.3969	28.9842	28.7105	111.724	40.6972	1.45389	0.00410857	0.033067	CL8G065965012_alt	Chr08_alt	18318501	18322077	-	1443	-	- && Q9ZUX7.2 RecName: Full=tRNA dimethylallyltransferase 2; AltName: Full=Isopentenyl-diphosphate: tRNA isopentenyltransferase 2; Short=AtIPT2; Short=IPP transferase 2; Short=IPPT 2 && PF01715:IPP transferase	IPPT
CL8G063805012_alt	5.64844	10.4217	12.1061	0	0.999456	0	9.39208	0.333152	4.73492	0.00411124	0.0330784	CL8G063805012_alt	Chr08_alt	2408665	2409000	+	336	-	- && - && -	-
CL7G061968012_alt	48.0117	83.3738	85.7514	31.7179	30.9831	36.6306	72.379	33.1105	1.12656	0.00414873	0.0333294	CL7G061968012_alt	Chr07_alt	13711887	13715674	-	468	-	- && Q7XJE6.1 RecName: Full=Metacaspase-1; Short=AtMC1; AltName: Full=Metacaspase 1b; Short=AtMCP1b; AltName: Full=Protein LSD ONE LIKE 3 && PF00656:Caspase domain	Peptidase_C14
CL1G036818012_alt	47.0703	58.3617	45.3978	16.3395	23.9869	20.7903	50.2766	20.3723	1.30367	0.004171	0.0334576	CL1G036818012_alt	Chr01_alt	4080342	4080792	+	207	-	- && - && -	-
CL7G061087012_alt	79.0782	61.4882	64.5657	37.4848	32.9821	24.7504	68.3774	31.7391	1.10761	0.00417672	0.0334731	CL7G061087012_alt	Chr07_alt	5685821	5694182	+	5846	-	- && Q8QG78.1 RecName: Full=Nuclear receptor corepressor 1; Short=N-CoR; Short=N-CoR1; Short=xN-CoR && PF00249:Myb-like DNA-binding domain	Myb_DNA-binding
CL3G046309012_alt	17.8867	10.4217	11.0972	2.88344	0	0	13.1352	0.961148	3.7546	0.00420962	0.0336782	CL3G046309012_alt	Chr03_alt	12897549	12898916	+	549	-	- && - && -	-
CL9G068835012_alt	101.672	87.5425	69.6099	37.4848	36.9799	54.4509	86.2748	42.9718	1.0066	0.00421145	0.0336782	CL9G068835012_alt	Chr09_alt	30721795	30722757	+	312	-	- && P92966.2 RecName: Full=Serine/arginine-rich splicing factor RS41; Short=At-RSp41; Short=AtRS41 && -	-
CL2G040490012_alt	5.64844	4.16869	11.0972	0	0	0	6.97146	0	5.2683	0.00428164	0.034118	CL2G040490012_alt	Chr02_alt	5437037	5441061	+	456	-	- && - && -	-
CL6G058448012_alt	39.5391	60.446	46.4066	13.4561	26.9853	14.8502	48.7972	18.4305	1.40507	0.00431867	0.0343333	CL6G058448012_alt	Chr06_alt	10944045	10944503	-	459	-	- && - && -	-
CL8G065440012_alt	43.3047	45.8556	35.3094	11.5338	14.9918	18.8103	41.4899	15.112	1.45807	0.0043236	0.034349	CL8G065440012_alt	Chr08_alt	14605266	14605622	+	243	-	- && - && -	-
CL0G071982012_alt	6.58985	11.4639	3.02652	0	0	0	7.02676	0	5.27856	0.00437904	0.034727	CL0G071982012_alt	004761F_alt	20095	22902	-	2082	-	- && O65001.1 RecName: Full=Protein terminal ear1 && PF00076:RNA recognition motif. (a.k.a. RRM, RBD, or RNP domain)|PF04059:RNA recognition motif 2	RRM_1
CL3G047966012_alt	48.9531	28.1387	46.4066	10.5726	16.9908	15.8403	41.1661	14.4679	1.5115	0.0044065	0.0348406	CL3G047966012_alt	Chr03_alt	24635864	24636961	-	1098	-	- && D0EL35.2 RecName: Full=CST complex subunit CTC1; AltName: Full=Protein CONSERVED TELOMERE MAINTENANCE COMPONENT 1; Short=AtCTC1 && PF15491:CST, telomere maintenance, complex subunit CTC1	-
CL7G061290012_alt	2.82422	6.25304	12.1061	0	0	0	7.06111	0	5.2851	0.00441715	0.0348935	CL7G061290012_alt	Chr07_alt	6927063	6929112	+	843	-	- && Q8GXT3.1 RecName: Full=Transcription factor bHLH123; AltName: Full=Basic helix-loop-helix protein 123; Short=AtbHLH123; Short=bHLH 123; AltName: Full=Transcription factor EN 63; AltName: Full=bHLH transcription factor bHLH123 && -	-
CL4G049860012_alt	48.0117	63.5726	43.3801	30.7567	12.9929	14.8502	51.6548	19.5333	1.39968	0.00442919	0.0349573	CL4G049860012_alt	Chr04_alt	10959298	10960180	+	498	-	- && Q6Z461.1 RecName: Full=Squamosa promoter-binding-like protein 13 && PF03110:SBP domain	SBP
CL0G071058012_alt	17.8867	65.6569	121.061	17.3007	11.9935	34.6505	68.2015	21.3149	1.67659	0.0044485	0.0350478	CL0G071058012_alt	002704F_alt	8046	14847	-	1569	-	- && Q7SZM9.1 RecName: Full=F-box-like/WD repeat-containing protein TBL1XR1-A; AltName: Full=Nuclear receptor corepressor/HDAC3 complex subunit TBLR1-A; AltName: Full=TBL1-related protein 1-A; Short=xTBLR1; AltName: Full=Transducin beta-like 1X-related protein 1-A && PF00400:WD domain, G-beta repeat	WD40
CL1G037408012_alt	52.7188	58.3617	43.3801	9.61148	19.9891	28.7105	51.4869	19.437	1.40716	0.00444859	0.0350478	CL1G037408012_alt	Chr01_alt	7550134	7553466	+	1437	-	- && Q8GSQ1.1 RecName: Full=Cytochrome P450 85A1; AltName: Full=C6-oxidase; AltName: Full=Dwarf protein; AltName: Full=OsDWARF && PF00067:Cytochrome P450	p450
CL2G044170012_alt	40.4805	34.3917	37.3271	6.72804	6.99619	20.7903	37.3998	11.5049	1.70246	0.00448176	0.035215	CL2G044170012_alt	Chr02_alt	42545658	42547784	+	363	-	- && - && -	-
CL2G043201012_alt	86.6094	80.2473	101.893	35.5625	64.9646	27.7204	89.5832	42.7492	1.06841	0.00454848	0.035623	CL2G043201012_alt	Chr02_alt	36412172	36412492	-	321	-	- && Q9LZ76.1 RecName: Full=Phytol kinase 1, chloroplastic; AltName: Full=Vitamin E pathway gene 5 protein; Flags: Precursor && -	-
CL1G038345012_alt	18.8281	30.223	12.1061	5.76689	3.99782	0	20.3857	3.2549	2.6419	0.00459152	0.0359071	CL1G038345012_alt	Chr01_alt	14879409	14879609	+	201	-	- && - && -	-
CL9G067194012_alt	35.7735	79.2052	44.3889	28.8344	14.9918	1.98003	53.1225	15.2688	1.79483	0.00463069	0.0361387	CL9G067194012_alt	Chr09_alt	7477343	7479197	+	1164	-	- && Q39224.1 RecName: Full=Protein SRG1; Short=AtSRG1; AltName: Full=Protein SENESCENCE-RELATED GENE 1 && PF03171:2OG-Fe(II) oxygenase superfamily|PF14226:non-haem dioxygenase in morphine synthesis N-terminal	2OG-FeII_Oxy
CL5G056621012_alt	20.7109	73.9943	36.3182	24.0287	5.99674	3.96006	43.6745	11.3285	1.94056	0.00479059	0.0371242	CL5G056621012_alt	Chr05_alt	43826034	43826414	-	381	-	- && - && PF15699:NPR1 interacting	-
CL6G057708012_alt	4.70703	9.37956	6.05304	0	0	0	6.71321	0	5.21227	0.00491026	0.0378194	CL6G057708012_alt	Chr06_alt	2969406	2975218	+	498	-	- && - && -	-
CL7G063444012_alt	64.0157	65.6569	60.5304	37.4848	28.9842	9.90016	63.401	25.4564	1.31507	0.0049473	0.0380091	CL7G063444012_alt	Chr07_alt	21966638	21969640	+	681	-	- && P54168.1 RecName: Full=Uncharacterized protein YpgQ && PF01966:HD domain	HD
CL2G040381012_alt	6.58985	6.25304	7.06188	0	0	0	6.63492	0	5.19697	0.00495143	0.0380091	CL2G040381012_alt	Chr02_alt	4716660	4719338	+	1950	-	- && - && PF01764:Lipase (class 3)	Lipase_3
CL2G043454012_alt	32.9492	73.9943	35.3094	24.0287	14.9918	9.90016	47.4176	16.3069	1.53609	0.00496721	0.0380795	CL2G043454012_alt	Chr02_alt	38075137	38076684	+	981	-	- && Q2QNM3.1 RecName: Full=RNA pseudouridine synthase 1; AltName: Full=RNA pseudouridylate synthase 1; AltName: Full=RNA-uridine isomerase 1 && PF00849:RNA pseudouridylate synthase	-
CL7G063485012_alt	61.1914	66.6991	65.5746	24.9899	35.9804	29.7005	64.4884	30.2236	1.09394	0.0049833	0.0381602	CL7G063485012_alt	Chr07_alt	22278012	22286296	+	1554	-	- && Q9LJD8.1 RecName: Full=MAP3K epsilon protein kinase 1; Short=AtM3KE1; AltName: Full=Mitogen-activated protein kinase kinase kinase 7 && PF00069:Protein kinase domain	Pkinase
CL6G059159012_alt	66.8399	55.2352	73.6453	26.9121	35.9804	28.7105	65.2401	30.5343	1.09649	0.00503699	0.0385046	CL6G059159012_alt	Chr06_alt	16406039	16406602	-	564	-	- && - && PF00415:Regulator of chromosome condensation (RCC1) repeat	-
CL2G042405012_alt	71.5469	67.7412	64.5657	39.4071	18.9897	34.6505	67.9513	31.0158	1.13032	0.00505739	0.0386048	CL2G042405012_alt	Chr02_alt	27559217	27560376	-	735	-	- && P0C8L4.1 RecName: Full=Uncharacterized protein At4g26485 && PF10354:Domain of unknown function (DUF2431)	-
CL3G047983012_alt	64.9571	65.6569	68.6011	34.6013	33.9815	26.7304	66.405	31.7711	1.06323	0.0050785	0.0387437	CL3G047983012_alt	Chr03_alt	24710600	24711265	-	666	-	- && Q9SX97.1 RecName: Full=Dof zinc finger protein DOF1.6; Short=AtDOF1.6 && PF02701:Dof domain, zinc finger	zf-Dof
CL1G037091012_alt	17.8867	22.9278	19.168	7.68919	1.99891	0.990016	19.9942	3.55937	2.48178	0.00511873	0.0389945	CL1G037091012_alt	Chr01_alt	5669068	5672176	+	1809	-	- && O81001.1 RecName: Full=Growth-regulating factor 1; Short=AtGRF1; AltName: Full=Transcription activator GRF1 && PF08880:QLQ|PF08879:WRC	-
CL5G056622012_alt	33.8906	29.1808	20.1768	7.68919	6.99619	8.91014	27.7494	7.86517	1.81972	0.00517178	0.0392969	CL5G056622012_alt	Chr05_alt	43832336	43833101	-	534	-	- && - && PF15699:NPR1 interacting	-
CL0G070823012_alt	60.25	38.5604	27.2387	8.65033	20.9886	12.8702	42.0164	14.1697	1.57207	0.00518476	0.0393608	CL0G070823012_alt	002419F_alt	61705	62037	-	333	-	- && - && -	-
CL5G054007012_alt	55.543	61.4882	74.6541	33.6402	25.9859	29.7005	63.8951	29.7755	1.10036	0.00523947	0.0396748	CL5G054007012_alt	Chr05_alt	19364072	19365667	+	1596	-	- && Q9SZE2.1 RecName: Full=Protein DETOXIFICATION 51; Short=AtDTX51; AltName: Full=Multidrug and toxic compound extrusion protein 51; Short=MATE protein 51; AltName: Full=Protein ABNORMAL SHOOT 3; AltName: Full=Protein ACTIVATED DISEASE SUSCEPTIBILITY 1; Short=Protein ADS1; AltName: Full=Protein ALTERED DEVELOPMENT PROGRAM 1; Short=Protein ADP1; AltName: Full=Protein NOVEL ION CARRIER 4; Short=P…	MatE
CL7G060803012_alt	46.1289	86.5004	42.3713	11.5338	13.9924	37.6206	58.3335	21.0489	1.47029	0.00524963	0.0397177	CL7G060803012_alt	Chr07_alt	2558770	2559489	+	231	-	- && - && -	-
CL6G058687012_alt	46.1289	73.9943	57.5039	29.7956	25.9859	22.7704	59.209	26.1839	1.17499	0.00529993	0.0399839	CL6G058687012_alt	Chr06_alt	13284037	13287980	+	651	-	- && Q9NQG5.1 RecName: Full=Regulation of nuclear pre-mRNA domain-containing protein 1B; AltName: Full=Cell cycle-related and expression-elevated protein in tumor && PF04818:RNA polymerase II-binding domain.	-
CL9G066475012_alt	140.27	59.4039	103.91	19.223	78.957	12.8702	101.195	37.0167	1.45346	0.00530292	0.0399839	CL9G066475012_alt	Chr09_alt	2150741	2152630	-	636	-	- && - && -	-
CL1G038368012_alt	8.47266	7.29521	4.03536	0	0	0	6.60108	0	5.19024	0.00535669	0.040309	CL1G038368012_alt	Chr01_alt	15059702	15062413	+	2610	-	- && Q8RXS5.2 RecName: Full=Probable disease resistance protein At5g63020; AltName: Full=pNd11 && PF00931:NB-ARC domain	NB-ARC
CL5G052027012_alt	74.3711	65.6569	78.6895	24.0287	34.981	45.5407	72.9058	34.8501	1.06628	0.00539369	0.040484	CL5G052027012_alt	Chr05_alt	1702715	1705091	+	1131	-	- && A2RVM0.1 RecName: Full=Short-chain dehydrogenase TIC 32, chloroplastic; AltName: Full=Translocon at the inner envelope membrane of chloroplasts 32; Short=AtTIC32 && PF00106:short chain dehydrogenase	adh_short
CL6G058942012_alt	34.832	32.3074	53.4685	10.5726	7.99565	21.7803	40.2026	13.4495	1.57992	0.00541969	0.040581	CL6G058942012_alt	Chr06_alt	15265787	15266161	-	375	-	- && Q9C7N2.1 RecName: Full=MACPF domain-containing protein CAD1; AltName: Full=Protein CONSTITUTIVELY ACTIVATED CELL DEATH 1; Short=Protein CAD1 && -	-
CL2G042909012_alt	26.3594	53.1508	48.4243	7.68919	13.9924	21.7803	42.6448	14.4873	1.55747	0.00547803	0.0408969	CL2G042909012_alt	Chr02_alt	33366446	33369785	+	2499	-	- && P38415.1 RecName: Full=Linoleate 9S-lipoxygenase A; AltName: Full=Lipoxygenase A && PF00305:Lipoxygenase	Lipoxygenase
CL4G051698012_alt	42.3633	69.8256	84.7425	24.0287	31.9826	31.6805	65.6438	29.2306	1.16628	0.00549127	0.0409727	CL4G051698012_alt	Chr04_alt	28114346	28116886	+	687	-	- && O22300.1 RecName: Full=Homeobox protein knotted-1-like LET12 && PF03790:KNOX1 domain|PF03791:KNOX2 domain	KNOX2
CL5G054968012_alt	39.5391	55.2352	63.5569	19.223	23.9869	23.7604	52.777	22.3234	1.24071	0.00552614	0.0411287	CL5G054968012_alt	Chr05_alt	32902337	32903140	+	522	-	- && - && -	-
CL4G051299012_alt	35.7735	30.223	32.2829	8.65033	12.9929	10.8902	32.7598	10.8445	1.59685	0.00559279	0.041427	CL4G051299012_alt	Chr04_alt	25628573	25629638	+	798	-	- && Q38910.1 RecName: Full=Probable xyloglucan endotransglucosylase/hydrolase protein 23; Short=At-XTH23; Short=XTH-23; Flags: Precursor && PF06955:Xyloglucan endo-transglycosylase (XET) C-terminus|PF00722:Glycosyl hydrolases family 16	-
CL1G037831012_alt	18.8281	31.2652	17.1503	9.61148	0.999456	1.98003	22.4145	4.19699	2.40793	0.00559907	0.0414503	CL1G037831012_alt	Chr01_alt	10920578	10922531	-	1092	-	- && Q40392.1 RecName: Full=TMV resistance protein N && PF00931:NB-ARC domain|PF01582:TIR domain	NB-ARC
CL6G059260012_alt	69.6641	86.5004	67.5923	35.5625	47.9739	20.7903	74.5856	34.7756	1.10056	0.00564006	0.0417072	CL6G059260012_alt	Chr06_alt	17042512	17043588	+	1077	-	- && Q9M8L2.1 RecName: Full=F-box/kelch-repeat protein At1g80440 && PF01344:Kelch motif	Kelch_1
CL9G067365012_alt	69.6641	81.2895	47.4155	30.7567	28.9842	32.6705	66.123	30.8038	1.10171	0.00575873	0.0423619	CL9G067365012_alt	Chr09_alt	9852956	9854072	+	333	-	- && - && PF13499:EF-hand domain pair	-
CL9G068836012_alt	61.1914	60.446	84.7425	24.0287	25.9859	44.5507	68.7933	31.5218	1.12633	0.00576228	0.0423745	CL9G068836012_alt	Chr09_alt	30723203	30723588	-	339	-	- && - && -	-
CL4G050943012_alt	71.5469	53.1508	49.4331	34.6013	14.9918	23.7604	58.0436	24.4512	1.24643	0.00579877	0.0425955	CL4G050943012_alt	Chr04_alt	22728952	22730279	+	723	-	- && B9DFX7.1 RecName: Full=Copper-transporting ATPase PAA2, chloroplastic; AltName: Full=Protein HEAVY METAL ATPASE 8; Flags: Precursor && PF00403:Heavy-metal-associated domain	HMA
CL4G050111012_alt	132.738	136.525	105.928	104.765	44.9755	35.6406	125.064	61.7937	1.01544	0.00581766	0.0426634	CL4G050111012_alt	Chr04_alt	14859302	14859814	+	513	-	- && - && -	-
CL3G046279012_alt	127.09	76.0786	88.7779	31.7179	65.9641	48.5108	97.3155	48.7309	1.00069	0.00588638	0.0430183	CL3G046279012_alt	Chr03_alt	12474169	12475554	-	1386	-	- && P92555.1 RecName: Full=Uncharacterized mitochondrial protein AtMg01250; AltName: Full=ORF102 && PF00078:Reverse transcriptase (RNA-dependent DNA polymerase)	RVT_1
CL4G049373012_alt	25.418	45.8556	30.2652	5.76689	17.9902	5.94009	33.8463	9.89906	1.77497	0.00588707	0.0430183	CL4G049373012_alt	Chr04_alt	5425345	5426817	-	969	-	- && O80822.2 RecName: Full=Peroxidase 25; Short=Atperox P25; Flags: Precursor && PF00141:Peroxidase	-
CL8G065570012_alt	69.6641	60.446	76.6718	41.3294	19.9891	34.6505	68.9273	31.9897	1.10633	0.00591305	0.0431361	CL8G065570012_alt	Chr08_alt	15300001	15300420	-	384	-	- && - && -	-
CL0G071890012_alt	58.3672	42.7291	47.4155	24.0287	11.9935	23.7604	49.5039	19.9275	1.31255	0.00593639	0.0432945	CL0G071890012_alt	004372F_alt	1567	2182	-	513	-	- && - && -	-
CL2G043772012_alt	30.125	30.223	50.442	17.3007	3.99782	12.8702	36.93	11.3896	1.6938	0.00599506	0.0436503	CL2G043772012_alt	Chr02_alt	40372526	40372792	+	267	-	- && - && -	-
CL9G066277012_alt	16.9453	3.12652	7.06188	0	0	0.990016	9.04457	0.330005	4.68579	0.00602136	0.0437937	CL9G066277012_alt	Chr09_alt	935918	937720	+	1803	-	- && Q8S4W7.1 RecName: Full=DELLA protein GAI1; AltName: Full=Gibberellic acid-insensitive mutant protein 1; AltName: Full=VvGAI1 && PF03514:GRAS domain family	GRAS
CL1G037717012_alt	61.1914	67.7412	105.928	25.951	38.9788	46.5307	78.2869	37.1535	1.07567	0.00602455	0.0437965	CL1G037717012_alt	Chr01_alt	9651796	9654945	+	2175	-	- && Q9SA25.1 RecName: Full=Wall-associated receptor kinase-like 8; Flags: Precursor && PF00069:Protein kinase domain|PF13947:Wall-associated receptor kinase galacturonan-binding	Pkinase
CL5G055727012_alt	1.88281	6.25304	12.1061	0	0	0	6.74731	0	5.21915	0.00603218	0.0438362	CL5G055727012_alt	Chr05_alt	38695892	38699752	-	633	-	- && - && -	-
CL2G044068012_alt	22.5938	45.8556	37.3271	16.3395	5.99674	10.8902	35.2588	11.0755	1.66598	0.00608969	0.0441573	CL2G044068012_alt	Chr02_alt	42083279	42083853	-	258	-	- && - && -	-
CL3G048341012_alt	51.7774	52.1087	54.4773	25.951	8.9951	27.7204	52.7878	20.8888	1.33589	0.00615747	0.0444542	CL3G048341012_alt	Chr03_alt	26534363	26538564	+	1545	-	- && Q38868.1 RecName: Full=Calcium-dependent protein kinase 9; AltName: Full=Calmodulin-domain protein kinase CDPK isoform 9 && PF00069:Protein kinase domain|PF13499:EF-hand domain pair	Pkinase
CL5G053906012_alt	8.47266	6.25304	24.2122	0	0	2.97005	12.9793	0.990016	3.71774	0.00622116	0.0448286	CL5G053906012_alt	Chr05_alt	17748180	17748488	+	234	-	- && - && -	-
CL6G058270012_alt	17.8867	8.33738	12.1061	0	1.99891	1.98003	12.7767	1.32631	3.2791	0.00629967	0.0451854	CL6G058270012_alt	Chr06_alt	9646725	9646925	+	201	-	- && - && -	-
CL3G047286012_alt	76.2539	57.3195	42.3713	21.1453	36.9799	12.8702	58.6482	23.6651	1.3114	0.00631398	0.0452635	CL3G047286012_alt	Chr03_alt	21050445	21051818	+	786	-	- && A2XI04.2 RecName: Full=Probable 6-phosphogluconolactonase 1; Short=6PGL 1 && PF01182:Glucosamine-6-phosphate isomerases/6-phosphogluconolactonase	-
CL4G050583012_alt	35.7735	3.12652	28.2475	0.961148	5.99674	3.96006	22.3825	3.63932	2.62794	0.00638148	0.0455995	CL4G050583012_alt	Chr04_alt	18896020	18898999	-	612	-	- && - && -	-
CL9G068468012_alt	19.7695	30.223	20.1768	0	4.99728	8.91014	23.3898	4.63581	2.33909	0.00639115	0.0456316	CL9G068468012_alt	Chr09_alt	26557983	26559345	-	1170	-	- && - && PF12796:Ankyrin repeats (3 copies)	-
CL9G067485012_alt	80.961	53.1508	47.4155	21.1453	18.9897	37.6206	60.5091	25.9185	1.22509	0.00643208	0.0458744	CL9G067485012_alt	Chr09_alt	11381484	11382998	-	732	-	- && O48847.1 RecName: Full=Transcriptional corepressor LEUNIG_HOMOLOG; AltName: Full=Protein MUCILAGE-MODIFIED 1 && PF08513:LisH	-
CL2G040004012_alt	6.58985	5.21087	7.06188	0	0	0	6.28753	0	5.11973	0.0064933	0.0461744	CL2G040004012_alt	Chr02_alt	2146767	2147900	+	246	-	- && - && -	-
CL0G070965012_alt	176.043	87.5425	67.5923	74.0084	49.9728	20.7903	110.393	48.2572	1.19432	0.00659988	0.0467317	CL0G070965012_alt	002571F_alt	1710	6562	-	1935	-	- && Q6YY75.2 RecName: Full=Serine/threonine-protein kinase Nek6; AltName: Full=NimA-related protein kinase 6; AltName: Full=OsNek6 && PF00069:Protein kinase domain	Pkinase
CL5G052819012_alt	7.53125	5.21087	6.05304	0	0	0	6.26505	0	5.11505	0.00662598	0.0468743	CL5G052819012_alt	Chr05_alt	6595521	6596330	+	810	-	- && Q9SUV9.1 RecName: Full=Protein INAPERTURATE POLLEN1 && PF14144:Seed dormancy control	-
CL5G053364012_alt	86.6094	82.3317	78.6895	55.7466	41.9772	25.7404	82.5435	41.1547	1.00318	0.00662978	0.0468807	CL5G053364012_alt	Chr05_alt	10673453	10676357	-	1401	-	- && Q9C8K7.1 RecName: Full=F-box/kelch-repeat protein At1g51550 && PF13418:Galactose oxidase, central domain|PF00646:F-box domain	F-box
CL7G063512012_alt	48.0117	48.9821	53.4685	9.61148	9.99456	34.6505	50.1541	18.0855	1.47251	0.00675625	0.0476099	CL7G063512012_alt	Chr07_alt	22425749	22434400	+	1368	-	- && Q9SMX5.2 RecName: Full=ADP-ribosylation factor GTPase-activating protein AGD4; Short=ARF GAP AGD4; AltName: Full=GCN4-complementing protein 1; AltName: Full=Protein ARF-GAP DOMAIN 4; Short=AtAGD4 && PF16746:BAR domain of APPL family|PF00169:PH domain	PH
CL5G054543012_alt	60.25	48.9821	63.5569	30.7567	29.9837	13.8602	57.5964	24.8669	1.21164	0.00675867	0.0476143	CL5G054543012_alt	Chr05_alt	28116354	28120601	-	4248	-	- && Q7XA42.2 RecName: Full=Putative disease resistance protein RGA1; AltName: Full=RGA3-blb && PF00931:NB-ARC domain	NB-ARC
CL7G061711012_alt	16.9453	23.97	26.2298	0	0	9.90016	22.3817	3.30005	2.76438	0.00676582	0.047652	CL7G061711012_alt	Chr07_alt	10340488	10340872	+	309	-	- && - && -	-
CL1G038931012_alt	3.76563	11.4639	4.03536	0	0	0	6.42163	0	5.14735	0.00677995	0.0476989	CL1G038931012_alt	Chr01_alt	21545828	21546058	+	231	-	- && - && -	-
CL4G050004012_alt	16.9453	13.5482	34.3005	1.9223	4.99728	6.93011	21.598	4.61656	2.22912	0.00679439	0.0477264	CL4G050004012_alt	Chr04_alt	13121587	13123188	+	1602	-	- && P20825.1 RecName: Full=Retrovirus-related Pol polyprotein from transposon 297; Includes: RecName: Full=Protease; Includes: RecName: Full=Reverse transcriptase; Includes: RecName: Full=Endonuclease && PF00078:Reverse transcriptase (RNA-dependent DNA polymerase)	RVT_1
CL0G071646012_alt	63.0742	51.0665	37.3271	15.3784	10.994	31.6805	50.4893	19.351	1.38471	0.00683329	0.0479361	CL0G071646012_alt	003646F_alt	11211	12113	+	903	-	- && Q9FG91.1 RecName: Full=Probable disease resistance protein At5g43730 && PF00931:NB-ARC domain|PF13855:Leucine rich repeat	NB-ARC
CL3G045479012_alt	71.5469	64.6147	84.7425	27.8733	40.9777	41.5807	73.6347	36.8106	1.00142	0.00685041	0.0480074	CL3G045479012_alt	Chr03_alt	1168713	1169027	-	315	-	- && - && PF14244:gag-polypeptide of LTR copia-type	-
CL6G059943012_alt	3.76563	2.08435	14.1238	0	0	0	6.65791	0	5.20161	0.00686528	0.0480715	CL6G059943012_alt	Chr06_alt	20795482	20796290	+	678	-	- && Q8GYY1.2 RecName: Full=Heat stress transcription factor A-3; Short=AtHsfA3; AltName: Full=AtHsf-17 && PF00447:HSF-type DNA-binding	HSF_DNA-bind
CL6G057759012_alt	78.1368	36.4761	43.3801	17.3007	26.9853	19.8003	52.6643	21.3621	1.3053	0.00686761	0.0480751	CL6G057759012_alt	Chr06_alt	3995259	3996115	-	429	-	- && Q9S814.1 RecName: Full=Ethylene-insensitive protein 2; Short=AtEIN2; Short=EIN-2; AltName: Full=Cytokinin-resistant protein AtCKR1; AltName: Full=Protein ORESARA 3; Contains: RecName: Full=EIN2-CEND; AltName: Full=EIN2C && PF01566:Natural resistance-associated macrophage protein	-
CL9G066542012_alt	8.47266	13.5482	10.0884	0	1.99891	0	10.7031	0.666304	4.01981	0.00689179	0.0482189	CL9G066542012_alt	Chr09_alt	2464944	2465396	-	315	-	- && - && -	-
CL6G058749012_alt	8.47266	6.25304	4.03536	0	0	0	6.25369	0	5.11263	0.00692519	0.048427	CL6G058749012_alt	Chr06_alt	13898369	13899777	-	1251	-	- && - && PF08284:Retroviral aspartyl protease	-
CL9G066179012_alt	8.47266	15.6326	10.0884	1.9223	0.999456	0	11.3979	0.973917	3.53909	0.00694795	0.0485349	CL9G066179012_alt	Chr09_alt	400501	400716	-	216	-	- && - && -	-
CL0G070002012_alt	34.832	50.0243	46.4066	22.1064	5.99674	18.8103	43.7543	15.6378	1.48105	0.00699889	0.0488136	CL0G070002012_alt	001187F_alt	15887	22426	-	2037	-	- && F4JKH6.1 RecName: Full=Protein TSS; AltName: Full=TPR-domain suppressor of STIMPY && PF12807:Translation initiation factor eIF3 subunit 135|PF13424:Tetratricopeptide repeat	-
CL9G067858012_alt	15.0625	23.97	40.3536	9.61148	0	6.93011	26.462	5.51386	2.25703	0.00701398	0.0488931	CL9G067858012_alt	Chr09_alt	18651193	18651614	+	330	-	- && - && -	-
CL6G057941012_alt	32.0078	38.5604	24.2122	16.3395	4.99728	6.93011	31.5935	9.4223	1.74123	0.00701998	0.048922	CL6G057941012_alt	Chr06_alt	6210790	6211947	-	1158	-	- && Q9T048.1 RecName: Full=Disease resistance protein At4g27190 && PF00931:NB-ARC domain	NB-ARC
CL5G051883012_alt	112.027	71.9099	52.4597	39.4071	44.9755	27.7204	78.799	37.3677	1.07819	0.00706814	0.0491285	CL5G051883012_alt	Chr05_alt	973931	977593	-	342	-	- && - && -	-
CL8G066079012_alt	29.1836	21.8856	26.2298	1.9223	10.994	6.93011	25.7664	6.61547	1.96681	0.00711536	0.0494048	CL8G066079012_alt	Chr08_alt	19681863	19684967	+	2145	-	- && Q9FX31.1 RecName: Full=Homeobox-leucine zipper protein HDG11; AltName: Full=HD-ZIP protein HDG11; AltName: Full=Homeodomain GLABRA 2-like protein 11; AltName: Full=Homeodomain transcription factor HDG11; AltName: Full=Protein HOMEODOMAIN GLABROUS 11 && PF01852:START domain|PF00046:Homeobox domain	START
CL4G050453012_alt	28.2422	21.8856	10.0884	5.76689	0.999456	4.95008	20.0721	3.90547	2.35902	0.00713597	0.049522	CL4G050453012_alt	Chr04_alt	17397794	17398777	+	984	-	- && Q9LJB4.1 RecName: Full=Malonyl-CoA:anthocyanidin 5-O-glucoside-6''-O-malonyltransferase; AltName: Full=Anthocyanin 5-aromatic acyltransferase-like protein; Short=At5MAT && PF02458:Transferase family	-
CL9G066958012_alt	10.3555	17.7169	16.1414	0	1.99891	3.96006	14.7379	1.98632	2.8967	0.00720979	0.0499167	CL9G066958012_alt	Chr09_alt	5108849	5112182	+	2040	-	- && Q8LPS2.1 RecName: Full=Protein ACCELERATED CELL DEATH 6 && PF13962:Domain of unknown function|PF12796:Ankyrin repeats (3 copies)	-
CL5G054263012_alt	8480.19	9378.52	9540.6	27767.6	28608.4	31781.5	9133.1	29385.8	-1.68601	1.3348e-107	1.76881e-103	CL5G054263012_alt	Chr05_alt	24876816	24879565	-	1011	-	- && - && PF00197:Trypsin and protease inhibitor	-
CL6G057757012_alt	1283.14	1177.66	1105.69	4131.98	3868.89	3763.05	1188.83	3921.31	-1.72145	1.40809e-84	9.32965e-81	CL6G057757012_alt	Chr06_alt	3969917	3972367	-	2157	-	- && P45730.1 RecName: Full=Phenylalanine ammonia-lyase && PF00221:Aromatic amino acid lyase	-
CL5G054264012_alt	21578	23020.6	22333.7	51967.4	54206.5	57868.4	22310.7	54680.8	-1.29331	2.19236e-83	1.16208e-79	CL5G054264012_alt	Chr05_alt	24922897	24925647	-	1011	-	- && - && PF00197:Trypsin and protease inhibitor	-
CL5G054118012_alt	249.473	277.218	306.687	1378.29	1284.3	1192.97	277.793	1285.19	-2.2109	2.0643e-68	6.83876e-65	CL5G054118012_alt	Chr05_alt	21936886	21937643	+	597	-	- && Q9M5X7.1 RecName: Full=Non-specific lipid-transfer protein; Short=LTP; AltName: Allergen=Mal d 3; Flags: Precursor && -	-
CL7G062333012_alt	2830.81	2748.21	2854.01	6305.13	6814.29	7000.4	2811.01	6706.61	-1.25441	6.63278e-64	1.35222e-60	CL7G062333012_alt	Chr07_alt	16122809	16127812	+	918	-	- && Q9FY94.1 RecName: Full=Bidirectional sugar transporter SWEET15; Short=AtSWEET15; AltName: Full=Protein SUGARS WILL EVENTUALLY BE EXPORTED TRANSPORTERS 15; AltName: Full=Senescence-associated protein 29 && PF03083:Sugar efflux transporter for intercellular exchange	-
CL6G060238012_alt	825.614	908.775	895.85	2407.68	2444.67	2738.38	876.746	2530.24	-1.52942	1.68178e-57	2.78576e-54	CL6G060238012_alt	Chr06_alt	22698593	22699843	+	633	-	- && Q9LFR3.1 RecName: Full=Gibberellin-regulated protein 14; AltName: Full=GAST1 protein homolog 14; Flags: Precursor && PF02704:Gibberellin regulated protein	-
CL7G060857012_alt	2708.43	2497.05	2462.58	6061.96	5587.96	5917.32	2556.02	5855.75	-1.19578	2.20382e-54	3.43575e-51	CL7G060857012_alt	Chr07_alt	3251895	3253280	-	414	-	- && Q9SYL6.1 RecName: Full=Gamma-glutamyl hydrolase 1; Short=AtGGH1; AltName: Full=Conjugase; AltName: Full=GH; AltName: Full=Gamma-Glu-X carboxypeptidase; Flags: Precursor && -	-
CL5G052792012_alt	120.5	122.976	156.37	694.91	763.584	734.592	133.282	731.029	-2.45605	3.29496e-54	4.85146e-51	CL5G052792012_alt	Chr05_alt	6395627	6396634	+	372	-	- && - && -	-
CL5G053604012_alt	245.707	240.742	255.236	1014.97	1034.44	883.094	247.229	977.501	-1.98322	3.17561e-51	4.20816e-48	CL5G053604012_alt	Chr05_alt	13951739	13956175	-	1146	-	- && - && -	-
CL3G048379012_alt	156.274	151.115	179.573	819.859	707.615	764.292	162.321	763.922	-2.23475	2.40625e-50	3.0368e-47	CL3G048379012_alt	Chr03_alt	26771646	26772959	-	1017	-	- && Q00624.1 RecName: Full=L-ascorbate oxidase homolog; Flags: Precursor && PF00394:Multicopper oxidase|PF07731:Multicopper oxidase	-
CL2G041626012_alt	394.449	333.495	375.288	1152.42	1317.28	1244.45	367.744	1238.05	-1.75028	1.23733e-47	1.36637e-44	CL2G041626012_alt	Chr02_alt	18084367	18087759	+	1647	-	- && Q9LVE4.1 RecName: Full=CSC1-like protein At3g21620 && PF02714:Calcium-dependent channel, 7TM region, putative phosphate|PF14703:Cytosolic domain of 10TM putative phosphate transporter	-
CL8G065939012_alt	866.094	879.594	847.425	2072.24	2209.8	2099.82	864.371	2127.29	-1.29929	9.29353e-47	9.47333e-44	CL8G065939012_alt	Chr08_alt	17988169	17989942	-	882	-	- && Q8L5K4.1 RecName: Full=Gamma-terpinene synthase, chloroplastic; Short=ClgammaTS; Flags: Precursor && PF03936:Terpene synthase family, metal binding domain	-
CL5G056294012_alt	160.981	169.874	185.626	1133.19	846.539	740.532	172.16	906.755	-2.39766	8.0943e-45	7.94531e-42	CL5G056294012_alt	Chr05_alt	42176987	42181451	-	1586	-	- && Q9SQT8.1 RecName: Full=Bifunctional 3-dehydroquinate dehydratase/shikimate dehydrogenase, chloroplastic; Short=DHQ-SDH protein; AltName: Full=DHQase-SORase; AltName: Full=Protein EMBRYO DEFECTIVE 3004; Includes: RecName: Full=Dehydroquinate dehydratase; Short=DHQ; Includes: RecName: Full=Shikimate dehydrogenase; Short=SDH; Flags: Precursor && PF08501:Shikimate dehydrogenase substrate binding…	-
CL1G036743012_alt	1333.97	1342.32	1562.69	3414	3656.01	4239.25	1412.99	3769.75	-1.41576	8.02249e-44	7.33173e-41	CL1G036743012_alt	Chr01_alt	3668929	3671925	-	972	-	- && Q9FZ62.1 RecName: Full=Inorganic pyrophosphatase 2; Short=AtPPsPase2; Short=PPi phosphatase 2; Short=Pyrophosphate-specific phosphatase 2 && PF06888:Putative Phosphatase	-
CL2G040879012_alt	2362.93	2109.36	2417.18	4755.76	5360.08	5199.56	2296.49	5105.14	-1.15229	5.77837e-42	4.50424e-39	CL2G040879012_alt	Chr02_alt	8183793	8185162	+	1221	-	- && Q9XJ57.1 RecName: Full=Chalcone synthase 2; AltName: Full=Naringenin-chalcone synthase 2 && PF02797:Chalcone and stilbene synthases, C-terminal domain|PF00195:Chalcone and stilbene synthases, N-terminal domain	Chal_sti_synt_N
CL4G049374012_alt	925.403	1024.46	1069.37	2554.73	2342.73	2358.22	1006.41	2418.56	-1.26542	1.02382e-40	7.75263e-38	CL4G049374012_alt	Chr04_alt	5431468	5433802	-	1056	-	- && O48781.1 RecName: Full=SPX domain-containing protein 2; AltName: Full=Protein SPX DOMAIN GENE 2; Short=AtSPX2 && PF03105:SPX domain	SPX
CL1G038552012_alt	563.903	623.219	555.871	1451.33	1592.13	1680.06	580.998	1574.51	-1.43861	4.46263e-40	3.11245e-37	CL1G038552012_alt	Chr01_alt	17027197	17028577	-	1305	-	- && Q8GSM7.1 RecName: Full=Shikimate O-hydroxycinnamoyltransferase; AltName: Full=Hydroxycinnamoyl transferase; AltName: Full=Hydroxycinnamoyl-Coenzyme A shikimate/quinate hydroxycinnamoyltransferase && PF02458:Transferase family	-
CL7G062418012_alt	890.571	1001.53	1058.27	2327.9	2254.77	2491.87	983.457	2358.18	-1.26222	4.58693e-38	2.96506e-35	CL7G062418012_alt	Chr07_alt	16476368	16477822	+	996	-	- && O49255.1 RecName: Full=NAC transcription factor 29; Short=AtNAC029; AltName: Full=Protein NAC-LIKE, ACTIVATED BY AP3/PI; Short=AtNAP && PF02365:No apical meristem (NAM) protein	NAM
CL4G049683012_alt	548.84	594.039	645.657	1464.79	1813.01	2136.45	596.179	1804.75	-1.59818	3.95041e-33	2.1812e-30	CL4G049683012_alt	Chr04_alt	8248428	8251374	-	1818	-	- && Q93VV5.1 RecName: Full=Protein NRT1/ PTR FAMILY 4.3; Short=AtNPF4.3; AltName: Full=Nitrate transporter 1.14 && PF00854:POT family	-
CL5G056293012_alt	184.516	217.814	198.741	683.376	646.648	670.241	200.357	666.755	-1.7358	7.89091e-33	4.26802e-30	CL5G056293012_alt	Chr05_alt	42174692	42176513	+	891	-	- && Q9SCU0.1 RecName: Full=Short-chain dehydrogenase reductase 2a; Short=AtSDR2a && PF00106:short chain dehydrogenase	adh_short
CL8G064086012_alt	1754.78	1442.37	1517.29	3259.25	3316.2	3369.02	1571.48	3314.82	-1.07627	6.22241e-32	3.1714e-29	CL8G064086012_alt	Chr08_alt	4679327	4680877	+	744	-	- && Q43095.1 RecName: Full=Caffeoyl-CoA O-methyltransferase; AltName: Full=Trans-caffeoyl-CoA 3-O-methyltransferase; Short=CCoAMT; Short=CCoAOMT && PF01596:O-methyltransferase	-
CL1G039630012_alt	4162.9	4776.28	4196.77	9406.76	9997.56	8068.63	4378.65	9157.65	-1.06461	1.48203e-31	7.41099e-29	CL1G039630012_alt	Chr01_alt	29808053	29808268	-	216	-	- && Q9SSV4.1 RecName: Full=Inositol-3-phosphate synthase; Short=MIP synthase; AltName: Full=Myo-inositol 1-phosphate synthase; Short=IPS; Short=MI-1-P synthase && -	-
CL7G062426012_alt	337.965	358.508	313.749	1210.09	1025.44	882.104	336.741	1039.21	-1.62612	1.22111e-30	5.88422e-28	CL7G062426012_alt	Chr07_alt	16512768	16514090	+	990	-	- && Q9C554.1 RecName: Full=Expansin-A1; Short=AtEXPA1; AltName: Full=Alpha-expansin-1; Short=At-EXP1; Short=AtEx1; AltName: Full=Ath-ExpAlpha-1.2; Flags: Precursor && PF03330:Rare lipoprotein A (RlpA)-like double-psi beta-barrel|PF01357:Pollen allergen	-
CL6G059926012_alt	278.656	315.778	281.466	807.364	794.568	947.445	291.967	849.792	-1.54192	1.93237e-29	8.68028e-27	CL6G059926012_alt	Chr06_alt	20715545	20715751	-	207	-	- && - && -	-
CL5G054415012_alt	203.344	183.422	218.918	692.027	629.657	616.78	201.895	646.155	-1.67793	2.59408e-29	1.14585e-26	CL5G054415012_alt	Chr05_alt	26774091	26774454	-	318	-	- && - && -	-
CL3G045681012_alt	791.723	943.167	845.408	1979	1849.99	1829.55	860.099	1886.18	-1.13358	4.12757e-29	1.79333e-26	CL3G045681012_alt	Chr03_alt	3509369	3510807	-	840	-	- && - && -	-
CL2G043849012_alt	19.7695	29.1808	25.221	212.414	211.885	247.504	24.7238	223.934	-3.18397	3.00486e-28	1.18863e-25	CL2G043849012_alt	Chr02_alt	40898088	40904555	-	501	-	- && - && -	-
CL8G064520012_alt	390.684	423.122	454.987	1003.44	1072.42	1215.74	422.931	1097.2	-1.37573	4.90372e-28	1.91122e-25	CL8G064520012_alt	Chr08_alt	7219484	7219912	+	429	-	- && Q0V7Z5.1 RecName: Full=Auxin-responsive protein SAUR64; AltName: Full=Protein SMALL AUXIN UP RNA 64 && PF02519:Auxin responsive protein	Auxin_inducible
CL5G052367012_alt	245.707	290.766	273.396	716.055	833.546	777.162	269.956	775.588	-1.52344	5.96064e-28	2.28949e-25	CL5G052367012_alt	Chr05_alt	3802166	3804698	-	993	-	- && A2RVM0.1 RecName: Full=Short-chain dehydrogenase TIC 32, chloroplastic; AltName: Full=Translocon at the inner envelope membrane of chloroplasts 32; Short=AtTIC32 && PF00106:short chain dehydrogenase	adh_short
CL6G059099012_alt	223.113	169.874	230.015	655.503	660.64	782.112	207.668	699.419	-1.75056	7.80018e-28	2.95326e-25	CL6G059099012_alt	Chr06_alt	16076729	16078457	-	1506	-	- && F8WKW1.1 RecName: Full=7-deoxyloganetin glucosyltransferase; AltName: Full=Genipin glucosyltransferase; AltName: Full=UDP-glucose glucosyltransferase 2; Short=GjUGT2; AltName: Full=UDP-glycosyltransferase 85A24 && PF00201:UDP-glucoronosyl and UDP-glucosyl transferase	UDPGT
CL7G062427012_alt	72.4883	125.061	74.6541	548.816	411.776	463.327	90.7344	474.64	-2.39082	2.18377e-27	8.15162e-25	CL7G062427012_alt	Chr07_alt	16514384	16516676	+	225	-	- && - && -	-
CL8G064515012_alt	48.0117	59.4039	45.3978	287.383	271.852	316.805	50.9378	292.013	-2.52111	2.69463e-27	9.78299e-25	CL8G064515012_alt	Chr08_alt	7185237	7185665	+	429	-	- && Q0V7Z5.1 RecName: Full=Auxin-responsive protein SAUR64; AltName: Full=Protein SMALL AUXIN UP RNA 64 && PF02519:Auxin responsive protein	Auxin_inducible
CL2G040844012_alt	642.039	658.653	663.816	1919.41	1557.15	1412.75	654.836	1629.77	-1.31572	4.5512e-27	1.63001e-24	CL2G040844012_alt	Chr02_alt	7980923	7982065	-	882	-	- && Q9XIW1.1 RecName: Full=Probable xyloglucan endotransglucosylase/hydrolase protein 5; Short=At-XTH5; Short=XTH-5; Flags: Precursor && PF00722:Glycosyl hydrolases family 16|PF06955:Xyloglucan endo-transglycosylase (XET) C-terminus	-
CL5G052069012_alt	687.227	732.648	697.108	1651.25	1413.23	1743.42	705.661	1602.63	-1.1837	6.24584e-27	2.19834e-24	CL5G052069012_alt	Chr05_alt	1969824	1970215	-	357	-	- && - && -	-
CL2G042689012_alt	608.149	620.093	701.144	1329.27	1582.14	1600.86	643.128	1504.09	-1.22576	1.92111e-26	6.3644e-24	CL2G042689012_alt	Chr02_alt	30903853	30906530	+	666	-	- && Q8VYI9.1 RecName: Full=Non-specific lipid-transfer protein-like protein At5g64080; Flags: Precursor && PF14368:Probable lipid transfer	-
CL3G047625012_alt	557.313	684.708	670.878	1429.23	1419.23	1562.24	637.633	1470.23	-1.20608	2.09763e-26	6.86339e-24	CL3G047625012_alt	Chr03_alt	22918082	22918392	-	273	-	- && - && -	-
CL9G068297012_alt	240.059	202.182	270.369	735.278	750.592	662.32	237.536	716.063	-1.59131	3.25725e-26	1.04008e-23	CL9G068297012_alt	Chr09_alt	24741377	24741817	+	399	-	- && - && -	-
CL8G064280012_alt	141.211	133.398	113.999	631.474	437.762	473.227	129.536	514.155	-1.98851	3.05481e-25	9.41414e-23	CL8G064280012_alt	Chr08_alt	5863649	5864480	+	414	-	- && - && -	-
CL3G047650012_alt	176.043	191.76	207.821	559.388	568.691	562.329	191.875	563.469	-1.55492	1.44046e-24	4.24183e-22	CL3G047650012_alt	Chr03_alt	23068870	23071893	+	1032	-	- && Q96520.1 RecName: Full=Peroxidase 12; Short=Atperox P12; AltName: Full=ATP4a; AltName: Full=PRXR6; Flags: Precursor && PF00141:Peroxidase	-
CL2G044549012_alt	88.4922	114.639	81.716	461.351	392.786	334.625	94.9491	396.254	-2.06303	9.0164e-23	2.48918e-20	CL2G044549012_alt	Chr02_alt	44616271	44617333	+	399	-	- && - && -	-
CL8G064522012_alt	164.746	208.435	217.909	598.795	665.638	532.628	197.03	599.02	-1.60563	3.42654e-22	9.26669e-20	CL8G064522012_alt	Chr08_alt	7244515	7244958	+	444	-	- && Q6NMM0.1 RecName: Full=Auxin-responsive protein SAUR61; AltName: Full=Protein SMALL AUXIN UP RNA 61 && PF02519:Auxin responsive protein	Auxin_inducible
CL1G037745012_alt	12.2383	9.37956	15.1326	156.667	154.916	131.672	12.2501	147.752	-3.59024	6.3704e-22	1.68835e-19	CL1G037745012_alt	Chr01_alt	9953639	9954351	-	396	-	- && - && -	-
CL8G064277012_alt	8.47266	8.33738	10.0884	166.279	95.9478	190.083	8.96615	150.77	-4.07242	2.46906e-21	6.35314e-19	CL8G064277012_alt	Chr08_alt	5843590	5844027	+	339	-	- && - && -	-
CL4G050918012_alt	292.777	378.309	349.059	1025.55	938.489	760.332	340.048	908.122	-1.41836	2.61407e-21	6.6616e-19	CL4G050918012_alt	Chr04_alt	22602353	22603714	+	1362	-	- && Q9SLL2.1 RecName: Full=Protein BIG GRAIN 1-like B && -	-
CL8G064521012_alt	197.695	240.742	214.883	541.126	620.662	633.61	217.773	598.466	-1.45944	2.76737e-21	6.91921e-19	CL8G064521012_alt	Chr08_alt	7235943	7236395	+	453	-	- && F4I1I4.1 RecName: Full=Auxin-responsive protein SAUR67; AltName: Full=Protein SMALL AUXIN UP RNA 67 && PF02519:Auxin responsive protein	Auxin_inducible
CL7G062334012_alt	129.914	181.338	149.308	441.167	549.701	711.821	153.52	567.563	-1.88781	3.28601e-21	8.13917e-19	CL7G062334012_alt	Chr07_alt	16127814	16129119	-	363	-	- && - && -	-
CL5G052802012_alt	365.266	325.158	362.173	741.045	1048.43	990.016	350.866	926.497	-1.4002	4.76092e-21	1.16832e-18	CL5G052802012_alt	Chr05_alt	6481481	6482037	-	477	-	- && P14009.1 RecName: Full=14 kDa proline-rich protein DC2.15; Flags: Precursor && PF14547:Hydrophobic seed protein	-
CL6G059859012_alt	6.58985	14.5904	13.1149	116.299	153.916	170.283	11.4317	146.833	-3.69333	1.18748e-20	2.83529e-18	CL6G059859012_alt	Chr06_alt	20350726	20354474	+	1206	-	- && Q0JF58.1 RecName: Full=Protein argonaute 4B; Short=OsAGO4b && PF02171:Piwi domain	Piwi
CL6G058587012_alt	733.356	765.997	817.16	1400.39	1618.12	1761.24	772.171	1593.25	-1.04506	1.44542e-20	3.42035e-18	CL6G058587012_alt	Chr06_alt	12389453	12393272	-	1125	-	- && Q6AWY6.2 RecName: Full=Growth-regulating factor 3; Short=OsGRF3; AltName: Full=Transcription activator GRF3 && PF08880:QLQ|PF08879:WRC	-
CL1G037555012_alt	610.973	760.786	621.445	1319.66	1400.24	1616.7	664.401	1445.53	-1.12206	6.3903e-20	1.43527e-17	CL1G037555012_alt	Chr01_alt	8363016	8363444	-	354	-	- && - && -	-
CL2G044624012_alt	41.4219	61.4882	46.4066	323.907	225.877	232.654	49.7722	260.813	-2.39319	7.39073e-20	1.64602e-17	CL2G044624012_alt	Chr02_alt	45036367	45038096	+	1506	-	- && F8WKW1.1 RecName: Full=7-deoxyloganetin glucosyltransferase; AltName: Full=Genipin glucosyltransferase; AltName: Full=UDP-glucose glucosyltransferase 2; Short=GjUGT2; AltName: Full=UDP-glycosyltransferase 85A24 && PF00201:UDP-glucoronosyl and UDP-glucosyl transferase	UDPGT
CL0G070679012_alt	0	2.08435	4.03536	138.405	125.931	143.552	2.0399	135.963	-6.08891	8.9074e-20	1.93924e-17	CL0G070679012_alt	002312F-001-01_alt	67340	68332	+	831	-	- && Q94KL7.1 RecName: Full=Secoisolariciresinol dehydrogenase && PF00106:short chain dehydrogenase	adh_short
CL7G062903012_alt	86.6094	88.5847	91.8044	388.304	379.793	270.274	88.9995	346.124	-1.95978	9.44632e-20	2.03541e-17	CL7G062903012_alt	Chr07_alt	18729877	18731600	-	1248	-	- && Q9FXD8.2 RecName: Full=Probable pectate lyase 5; Flags: Precursor && PF00544:Pectate lyase	-
CL9G067813012_alt	812.434	949.42	838.346	1524.38	1901.96	1798.86	866.733	1741.73	-1.00716	4.667e-19	9.58834e-17	CL9G067813012_alt	Chr09_alt	17498419	17499932	+	693	-	- && O80366.1 RecName: Full=Two-component response regulator ARR9; AltName: Full=Response reactor 4 && PF00072:Response regulator receiver domain	Response_reg
CL5G052705012_alt	288.07	310.568	294.581	714.133	706.615	630.64	297.74	683.796	-1.19998	1.28789e-18	2.56639e-16	CL5G052705012_alt	Chr05_alt	5907536	5909671	+	1149	-	- && Q8L7W2.2 RecName: Full=Nudix hydrolase 8; Short=AtNUDT8 && PF00293:NUDIX domain	NUDIX
CL0G070158012_alt	272.067	316.821	245.148	763.152	659.641	640.54	278.012	687.778	-1.30757	2.88103e-18	5.57343e-16	CL0G070158012_alt	001542F_alt	43315	46182	-	501	-	- && - && -	-
CL5G052222012_alt	15.0625	17.7169	10.0884	327.752	74.9592	236.614	14.2893	213.108	-3.89979	3.69119e-18	7.08897e-16	CL5G052222012_alt	Chr05_alt	2945181	2947344	-	627	-	- && Q8L539.1 RecName: Full=5-formyltetrahydrofolate cyclo-ligase, mitochondrial; Short=5-FCL; Flags: Precursor && PF01812:5-formyltetrahydrofolate cyclo-ligase family	-
CL9G068483012_alt	300.309	338.706	261.289	863.111	729.603	658.36	300.101	750.358	-1.32269	6.30243e-18	1.16807e-15	CL9G068483012_alt	Chr09_alt	26677945	26678441	-	387	-	- && P19873.1 RecName: Full=Inhibitor of trypsin and hageman factor; AltName: Full=CMTI-V && PF00280:Potato inhibitor I family	-
CL3G045855012_alt	479.176	464.809	510.473	930.391	951.482	1036.55	484.819	972.807	-1.0046	9.79168e-18	1.76537e-15	CL3G045855012_alt	Chr03_alt	6177477	6179033	+	1491	-	- && Q8VWZ7.1 RecName: Full=Geraniol 8-hydroxylase; AltName: Full=Cytochrome P450 76B6; AltName: Full=Geraniol 10-hydroxylase; Short=CrG10H && PF00067:Cytochrome P450	p450
CL5G053757012_alt	439.637	512.749	503.411	1166.83	987.463	949.425	485.266	1034.57	-1.09303	1.13424e-17	2.0175e-15	CL5G053757012_alt	Chr05_alt	15810274	15812778	+	567	-	- && - && -	-
CL0G070604012_alt	220.289	195.929	288.528	632.435	573.688	662.32	234.915	622.815	-1.40659	2.0948e-17	3.55888e-15	CL0G070604012_alt	002235F_alt	10811	11528	+	396	-	- && - && -	-
CL0G070250012_alt	166.629	145.904	195.715	479.613	453.753	745.482	169.416	559.616	-1.72349	4.30728e-17	7.13474e-15	CL0G070250012_alt	001756F_alt	64832	65799	-	585	-	- && O24542.1 RecName: Full=Auxin-induced protein 22D; AltName: Full=Indole-3-acetic acid-induced protein ARG13 && PF02309:AUX/IAA family	-
CL8G064519012_alt	26.3594	40.6447	25.221	150.9	173.905	246.514	30.7417	190.44	-2.63454	1.03203e-16	1.67804e-14	CL8G064519012_alt	Chr08_alt	7213816	7214243	+	360	-	- && Q0V7Z5.1 RecName: Full=Auxin-responsive protein SAUR64; AltName: Full=Protein SMALL AUXIN UP RNA 64 && PF02519:Auxin responsive protein	Auxin_inducible
CL7G060858012_alt	367.149	373.098	451.96	816.976	860.532	1135.55	397.402	937.685	-1.23863	2.47468e-16	3.83547e-14	CL7G060858012_alt	Chr07_alt	3253589	3253982	+	297	-	- && - && -	-
CL8G065931012_alt	75.3125	82.3317	127.114	306.606	348.81	355.416	94.9193	336.944	-1.82883	4.12593e-16	6.24854e-14	CL8G065931012_alt	Chr08_alt	17906766	17907224	-	417	-	- && Q9FNI7.1 RecName: Full=Glucomannan 4-beta-mannosyltransferase 2; AltName: Full=Cellulose synthase-like protein A2; Short=AtCslA2; AltName: Full=Glucomannan synthase; AltName: Full=Mannan synthase 2 && -	-
CL5G054454012_alt	138.387	175.085	152.335	407.527	393.786	461.347	155.269	420.887	-1.4401	4.57965e-16	6.89628e-14	CL5G054454012_alt	Chr05_alt	27210724	27212262	+	795	-	- && Q8GWK7.1 RecName: Full=Transcription factor BEE 3; AltName: Full=Basic helix-loop-helix protein 50; Short=AtbHLH50; Short=bHLH 50; AltName: Full=Protein Brassinosteroid enhanced expression 3; AltName: Full=Transcription factor EN 76; AltName: Full=bHLH transcription factor bHLH050 && -	-
CL3G047834012_alt	226.879	191.76	184.618	547.854	578.685	438.577	201.086	521.705	-1.37436	9.47268e-16	1.37188e-13	CL3G047834012_alt	Chr03_alt	24000183	24000565	+	252	-	- && - && -	-
CL2G041462012_alt	160.981	198.013	191.68	540.165	438.761	449.467	183.558	476.131	-1.37662	9.73565e-16	1.4023e-13	CL2G041462012_alt	Chr02_alt	15326725	15328593	-	807	-	- && Q9M0I2.2 RecName: Full=Expansin-B3; Short=At-EXPB3; Short=AtEXPB3; AltName: Full=Ath-ExpBeta-1.6; AltName: Full=Beta-expansin-3; Flags: Precursor && PF01357:Pollen allergen|PF03330:Rare lipoprotein A (RlpA)-like double-psi beta-barrel	-
CL2G044620012_alt	145.918	150.073	115.008	604.562	437.762	340.565	137	460.963	-1.75067	1.01633e-15	1.45598e-13	CL2G044620012_alt	Chr02_alt	45001484	45003212	+	1506	-	- && F8WKW1.1 RecName: Full=7-deoxyloganetin glucosyltransferase; AltName: Full=Genipin glucosyltransferase; AltName: Full=UDP-glucose glucosyltransferase 2; Short=GjUGT2; AltName: Full=UDP-glycosyltransferase 85A24 && PF00201:UDP-glucoronosyl and UDP-glucosyl transferase	UDPGT
CL7G062491012_alt	95.0821	186.549	130.14	375.809	458.75	535.598	137.257	456.719	-1.73719	1.469e-14	1.83646e-12	CL7G062491012_alt	Chr07_alt	16792746	16793359	+	282	-	- && Q8GW32.1 RecName: Full=Transcription factor PRE6; AltName: Full=Basic helix-loop-helix protein 163; Short=AtbHLH163; Short=bHLH 163; AltName: Full=Protein KIDARI; AltName: Full=Protein PACLOBUTRAZOL RESISTANCE 6; AltName: Full=bHLH transcription factor bHLH163 && -	-
CL7G060990012_alt	150.625	173.001	175.538	397.915	434.763	396.996	166.388	409.892	-1.30159	2.1549e-14	2.63186e-12	CL7G060990012_alt	Chr07_alt	4730441	4731130	+	378	-	- && - && PF01490:Transmembrane amino acid transporter protein	Aa_trans
CL6G057753012_alt	438.696	511.707	496.349	1001.52	1127.39	835.573	482.251	988.159	-1.03551	3.2453e-14	3.90956e-12	CL6G057753012_alt	Chr06_alt	3906625	3909083	-	960	-	- && Q9LZG0.1 RecName: Full=Adenosine kinase 2; Short=AK 2; AltName: Full=Adenosine 5'-phosphotransferase 2 && PF00294:pfkB family carbohydrate kinase	PfkB
CL6G058889012_alt	26.3594	36.4761	20.1768	174.929	221.879	112.862	27.6707	169.89	-2.62042	4.45896e-14	5.25226e-12	CL6G058889012_alt	Chr06_alt	14915341	14915826	+	486	-	- && - && PF07107:Wound-induced protein WI12	-
CL8G064281012_alt	210.875	138.609	209.839	506.525	431.765	614.8	186.441	517.697	-1.4719	5.87066e-14	6.82412e-12	CL8G064281012_alt	Chr08_alt	5864563	5874964	-	1128	-	- && Q9C7Z9.2 RecName: Full=Serine carboxypeptidase-like 18; Flags: Precursor && PF00450:Serine carboxypeptidase	Peptidase_S10
CL2G040189012_alt	41.4219	27.0965	28.2475	144.172	162.911	165.333	32.2553	157.472	-2.28273	7.9332e-14	8.9852e-12	CL2G040189012_alt	Chr02_alt	3444176	3447427	+	681	-	- && P27057.1 RecName: Full=Protein GAST1; Flags: Precursor && -	-
CL6G059860012_alt	37.6563	27.0965	33.2917	148.978	165.91	144.542	32.6815	153.143	-2.2252	1.42996e-13	1.59236e-11	CL6G059860012_alt	Chr06_alt	20354519	20356112	-	969	-	- && Q9LES3.1 RecName: Full=ABSCISIC ACID-INSENSITIVE 5-like protein 2; AltName: Full=ABA-responsive element-binding protein 3; AltName: Full=Dc3 promoter-binding factor 3; Short=AtDPBF3; AltName: Full=bZIP transcription factor 66; Short=AtbZIP66 && PF00170:bZIP transcription factor	bZIP_1
CL7G060856012_alt	229.703	175.085	179.573	496.914	417.773	520.748	194.787	478.478	-1.29505	1.4496e-13	1.60078e-11	CL7G060856012_alt	Chr07_alt	3248971	3251247	+	1647	-	- && Q9C9H7.2 RecName: Full=Receptor-like protein 12; Short=AtRLP12; Flags: Precursor && PF13855:Leucine rich repeat	-
CL8G065743012_alt	189.223	200.097	215.892	419.061	485.736	478.178	201.737	460.991	-1.19254	1.67958e-13	1.84705e-11	CL8G065743012_alt	Chr08_alt	16436747	16440405	+	2289	-	- && O64963.1 RecName: Full=Phenylalanine ammonia-lyase 1 && PF00221:Aromatic amino acid lyase	-
CL0G069495012_alt	311.606	456.472	376.297	755.462	886.518	818.743	381.458	820.241	-1.10582	1.80962e-13	1.96559e-11	CL0G069495012_alt	000154F-002-01_alt	32239	32671	-	390	-	- && - && PF14368:Probable lipid transfer	-
CL9G066591012_alt	77.1953	92.7534	74.6541	256.627	235.872	261.364	81.5343	251.287	-1.62516	1.8651e-13	2.01758e-11	CL9G066591012_alt	Chr09_alt	2692424	2695065	+	1260	-	- && Q8LBI9.2 RecName: Full=Sugar transporter ERD6-like 16 && PF00083:Sugar (and other) transporter	Sugar_tr
CL4G050650012_alt	17.8867	22.9278	17.1503	95.1537	143.922	129.692	19.3216	122.922	-2.67139	2.65085e-13	2.79902e-11	CL4G050650012_alt	Chr04_alt	19742304	19745881	+	1845	-	- && Q56XQ6.1 RecName: Full=Protein NRT1/ PTR FAMILY 4.4; Short=AtNPF4.4; AltName: Full=Nitrate transporter 1.13 && PF00854:POT family	-
CL2G042944012_alt	62.1328	46.8978	49.4331	189.346	205.888	189.093	52.8213	194.776	-1.87993	2.78699e-13	2.91951e-11	CL2G042944012_alt	Chr02_alt	33544478	33545956	+	1479	-	- && - && PF13855:Leucine rich repeat	-
CL2G042785012_alt	35.7735	30.223	58.5127	160.512	202.89	195.033	41.5031	186.145	-2.165	4.23489e-13	4.33348e-11	CL2G042785012_alt	Chr02_alt	32022823	32024479	-	1557	-	- && Q9SBQ9.1 RecName: Full=Flavonoid 3'-monooxygenase; AltName: Full=Cytochrome P450 75B2; AltName: Full=Flavonoid 3'-hydroxylase [Petunia x hybrida] && PF00067:Cytochrome P450	p450
CL9G067887012_alt	76.2539	78.163	55.4862	395.032	357.805	161.373	69.9677	304.737	-2.12277	1.13884e-12	1.12204e-10	CL9G067887012_alt	Chr09_alt	19127659	19129107	+	1449	-	- && Q09MH0.1 RecName: Full=Ribulose bisphosphate carboxylase large chain; Short=RuBisCO large subunit; Flags: Precursor && PF02788:Ribulose bisphosphate carboxylase large chain, N-terminal domain|PF00016:Ribulose bisphosphate carboxylase large chain, catalytic domain	RuBisCO_large
CL9G066310012_alt	89.4336	99.0064	57.5039	218.181	304.834	320.765	81.9813	281.26	-1.77831	1.53757e-12	1.46584e-10	CL9G066310012_alt	Chr09_alt	1145236	1146842	+	1014	-	- && O22264.1 RecName: Full=Transcription factor MYB12; AltName: Full=Myb-related protein 12; Short=AtMYB12 && PF00249:Myb-like DNA-binding domain	Myb_DNA-binding
CL3G048163012_alt	581.789	811.853	606.313	1195.67	1235.33	1588.98	666.652	1339.99	-1.00789	4.17414e-12	3.75007e-10	CL3G048163012_alt	Chr03_alt	25552007	25552318	+	261	-	- && - && -	-
CL5G055666012_alt	304.074	241.784	296.599	656.464	519.717	614.8	280.819	596.994	-1.08734	4.26461e-12	3.81841e-10	CL5G055666012_alt	Chr05_alt	38436794	38439576	+	1491	-	- && Q94F39.1 RecName: Full=Ninja-family protein AFP3; AltName: Full=ABI five-binding protein 3; Short=ABI5-binding protein 3 && PF16135:TPL-binding domain in jasmonate signalling	-
CL5G056323012_alt	50.836	62.5304	31.274	169.162	184.899	236.614	48.2135	196.892	-2.0306	4.71633e-12	4.16656e-10	CL5G056323012_alt	Chr05_alt	42312910	42314810	+	330	-	- && Q9SA68.1 RecName: Full=Monothiol glutaredoxin-S1; Short=AtGrxS1; AltName: Full=Protein ROXY 16 && PF00462:Glutaredoxin	-
CL7G060928012_alt	16.0039	23.97	15.1326	145.133	101.945	95.0415	18.3688	114.04	-2.63847	6.36452e-12	5.47659e-10	CL7G060928012_alt	Chr07_alt	4041347	4042247	-	780	-	- && - && PF07795:Protein of unknown function (DUF1635)	-
CL2G042625012_alt	417.985	335.58	354.103	882.334	687.626	685.091	369.222	751.684	-1.02495	8.51322e-12	7.14006e-10	CL2G042625012_alt	Chr02_alt	29385924	29388890	+	1587	-	- && O48766.1 RecName: Full=Endoglucanase 11; AltName: Full=Endo-1,4-beta glucanase 11; Flags: Precursor && PF00759:Glycosyl hydrolase family 9	-
CL6G058167012_alt	588.379	554.436	542.756	1274.48	1259.31	850.423	561.857	1128.07	-1.00547	9.79153e-12	8.10953e-10	CL6G058167012_alt	Chr06_alt	8884371	8888013	-	979	-	- && O48818.1 RecName: Full=Expansin-A4; Short=AtEXPA4; AltName: Full=Alpha-expansin-4; Short=At-EXP4; Short=AtEx4; AltName: Full=Ath-ExpAlpha-1.6; Flags: Precursor && PF01357:Pollen allergen|PF03330:Rare lipoprotein A (RlpA)-like double-psi beta-barrel	-
CL4G050414012_alt	117.676	116.723	105.928	379.654	328.821	241.564	113.442	316.679	-1.48114	1.21081e-11	9.90432e-10	CL4G050414012_alt	Chr04_alt	17149554	17150294	+	741	-	- && - && -	-
CL5G056322012_alt	71.5469	85.4582	64.5657	277.772	279.848	176.223	73.8569	244.614	-1.72873	1.56879e-11	1.27149e-09	CL5G056322012_alt	Chr05_alt	42308976	42309287	+	312	-	- && Q9SA68.1 RecName: Full=Monothiol glutaredoxin-S1; Short=AtGrxS1; AltName: Full=Protein ROXY 16 && PF00462:Glutaredoxin	-
CL5G056740012_alt	119.559	134.44	98.8663	253.743	333.818	367.296	117.622	318.286	-1.43626	3.28462e-11	2.55285e-09	CL5G056740012_alt	Chr05_alt	44438962	44439246	-	246	-	- && - && -	-
CL5G057309012_alt	163.805	195.929	148.299	470.001	401.781	342.545	169.344	404.776	-1.25815	3.56237e-11	2.76063e-09	CL5G057309012_alt	Chr05_alt	47138506	47140742	-	780	-	- && Q5PP62.1 RecName: Full=SPX domain-containing protein 3; AltName: Full=Protein SPX DOMAIN GENE 3; Short=AtSPX3 && PF03105:SPX domain	SPX
CL9G067532012_alt	12.2383	7.29521	6.05304	126.872	91.95	49.5008	8.52885	89.4408	-3.38294	3.75001e-11	2.89757e-09	CL9G067532012_alt	Chr09_alt	12025755	12026651	-	897	-	- && Q95747.3 RecName: Full=60S ribosomal protein L16, mitochondrial && PF00189:Ribosomal protein S3, C-terminal domain|PF00252:Ribosomal protein L16p/L10e	-
CL8G063835012_alt	116.734	161.537	136.193	323.907	316.828	374.226	138.155	338.32	-1.29395	4.23165e-11	3.25077e-09	CL8G063835012_alt	Chr08_alt	2829110	2829703	-	594	-	- && - && PF10950:Protein of unknown function (DUF2775)	-
CL7G062302012_alt	241.942	226.152	279.449	510.37	669.636	469.267	249.181	549.758	-1.14134	4.49464e-11	3.44282e-09	CL7G062302012_alt	Chr07_alt	15929741	15932423	-	1395	-	- && Q93Y09.1 RecName: Full=Serine carboxypeptidase-like 45; Flags: Precursor && PF00450:Serine carboxypeptidase	Peptidase_S10
CL6G059719012_alt	57.4258	99.0064	89.7867	250.86	235.872	253.444	82.073	246.725	-1.59143	4.91357e-11	3.74208e-09	CL6G059719012_alt	Chr06_alt	19628077	19628729	-	291	-	- && Q84J95.1 RecName: Full=Gibberellin-regulated protein 5; AltName: Full=GAST1 protein homolog 5; Flags: Precursor && -	-
CL2G040501012_alt	138.387	116.723	145.273	451.74	482.737	245.524	133.461	393.334	-1.55885	6.79147e-11	5.08459e-09	CL2G040501012_alt	Chr02_alt	5551308	5551589	+	282	-	- && - && -	-
CL4G050925012_alt	56.4844	59.4039	87.769	312.373	181.901	213.843	67.8858	236.039	-1.79917	8.39224e-11	6.21284e-09	CL4G050925012_alt	Chr04_alt	22657480	22658640	+	834	-	- && P10290.1 RecName: Full=Anthocyanin regulatory C1 protein && PF00249:Myb-like DNA-binding domain	Myb_DNA-binding
CL5G055075012_alt	48.0117	55.2352	39.3447	137.444	201.89	175.233	47.5306	171.522	-1.85177	1.07514e-10	7.76417e-09	CL5G055075012_alt	Chr05_alt	34023942	34025754	-	1176	-	- && Q9FL25.1 RecName: Full=Two-pore potassium channel 2; Short=AtTPK2; AltName: Full=Calcium-activated outward-rectifying potassium channel 2; Short=AtKCO2 && PF07885:Ion channel	Ion_trans_2
CL5G056472012_alt	126.148	107.344	121.061	331.596	266.855	277.204	118.184	291.885	-1.30369	1.34237e-10	9.61537e-09	CL5G056472012_alt	Chr05_alt	43050271	43053460	+	1848	-	- && O81301.1 RecName: Full=Probable pectinesterase/pectinesterase inhibitor 40; Includes: RecName: Full=Pectinesterase inhibitor 40; AltName: Full=Pectin methylesterase inhibitor 40; Includes: RecName: Full=Pectinesterase 40; Short=PE 40; AltName: Full=Pectin methylesterase 40; Short=AtPME40; Flags: Precursor && PF01095:Pectinesterase|PF04043:Plant invertase/pectin methylesterase inhibitor	-
CL8G064518012_alt	16.0039	8.33738	7.06188	66.3192	104.943	83.1613	10.4677	84.8078	-3.00807	1.48176e-10	1.05003e-08	CL8G064518012_alt	Chr08_alt	7210167	7210595	+	429	-	- && Q0V7Z5.1 RecName: Full=Auxin-responsive protein SAUR64; AltName: Full=Protein SMALL AUXIN UP RNA 64 && PF02519:Auxin responsive protein	Auxin_inducible
CL5G055163012_alt	141.211	162.579	129.131	300.839	331.819	381.156	144.307	337.938	-1.2281	1.92284e-10	1.33406e-08	CL5G055163012_alt	Chr05_alt	35077895	35081503	+	1176	-	- && Q9SIC4.2 RecName: Full=Endonuclease III homolog 1, chloroplastic; Short=AtNTH1; AltName: Full=Bifunctional DNA N-glycoslyase/DNA-(apurinic or apyrimidinic site) lyase 1; Short=DNA glycoslyase/AP lyase 1; Flags: Precursor && PF00730:HhH-GPD superfamily base excision DNA repair protein|PF00633:Helix-hairpin-helix motif	HhH-GPD
CL6G059801012_alt	120.5	106.302	107.946	269.121	279.848	262.354	111.583	270.441	-1.27622	2.08026e-10	1.42832e-08	CL6G059801012_alt	Chr06_alt	20062322	20065077	+	1608	-	- && Q9FJL3.1 RecName: Full=Peptidyl-prolyl cis-trans isomerase FKBP65; Short=PPIase FKBP65; AltName: Full=70 kDa peptidyl-prolyl isomerase; AltName: Full=FK506-binding protein 65; Short=AtFKBP65; AltName: Full=Immunophilin FKBP65; AltName: Full=Peptidyl-prolyl isomerase ROF2; AltName: Full=Protein ROTAMASE FKBP 2; AltName: Full=Rotamase && PF00254:FKBP-type peptidyl-prolyl cis-trans isomerase|PF…	FKBP_C
CL2G041367012_alt	13.1797	22.9278	6.05304	131.677	103.943	73.2612	14.0535	102.961	-2.87817	2.34188e-10	1.58334e-08	CL2G041367012_alt	Chr02_alt	14224781	14225395	-	504	-	- && Q0WPX7.1 RecName: Full=BAG family molecular chaperone regulator 2; AltName: Full=Bcl-2-associated athanogene 2 && PF00240:Ubiquitin family	ubiquitin
CL3G045752012_alt	30.125	47.94	63.5569	169.162	146.92	255.424	47.2073	190.502	-2.01583	2.95637e-10	1.98864e-08	CL3G045752012_alt	Chr03_alt	4548625	4549136	-	342	-	- && - && -	-
CL6G060175012_alt	28.2422	29.1808	37.3271	164.356	119.935	111.872	31.5834	132.054	-2.06514	3.47789e-10	2.29862e-08	CL6G060175012_alt	Chr06_alt	22262691	22272967	+	2610	-	- && O53732.3 RecName: Full=Tuberculostearic acid methyltransferase UfaA1; Short=TSA methyltransferase && PF13450:NAD(P)-binding Rossmann-like domain|PF02353:Mycolic acid cyclopropane synthetase	-
CL5G053219012_alt	0.941407	0	0	74.9696	89.951	74.2512	0.313802	79.7239	-7.80263	3.98467e-10	2.60112e-08	CL5G053219012_alt	Chr05_alt	9305148	9306656	-	1137	-	- && - && PF13456:Reverse transcriptase-like|PF13966:zinc-binding in reverse transcriptase	-
CL1G036915012_alt	252.297	448.134	385.377	703.56	766.583	868.244	361.936	779.462	-1.10827	5.09651e-10	3.27847e-08	CL1G036915012_alt	Chr01_alt	4594827	4596708	+	288	-	- && - && -	-
CL7G062212012_alt	18.8281	14.5904	16.1414	94.1925	126.931	69.3011	16.52	96.8082	-2.54808	6.03328e-10	3.86232e-08	CL7G062212012_alt	Chr07_alt	15539892	15540986	-	1095	-	- && Q00874.2 RecName: Full=DNA-damage-repair/toleration protein DRT100; Flags: Precursor && PF08263:Leucine rich repeat N-terminal domain	LRRNT_2
CL8G064392012_alt	29.1836	5.21087	7.06188	105.726	98.9462	125.732	13.8188	110.135	-2.97809	7.95411e-10	4.98364e-08	CL8G064392012_alt	Chr08_alt	6469494	6469901	+	408	-	- && Q8L883.1 RecName: Full=Auxin transporter-like protein 5; AltName: Full=AUX1-like protein 5; AltName: Full=MtLAX5 && -	-
CL6G057756012_alt	50.836	51.0665	118.034	231.637	306.833	241.564	73.3122	260.011	-1.82733	8.05824e-10	5.03697e-08	CL6G057756012_alt	Chr06_alt	3955333	3957688	+	2172	-	- && P45730.1 RecName: Full=Phenylalanine ammonia-lyase && PF00221:Aromatic amino acid lyase	-
CL3G046680012_alt	125.207	119.85	117.025	272.966	316.828	256.414	120.694	282.069	-1.22421	1.04897e-09	6.52605e-08	CL3G046680012_alt	Chr03_alt	16398383	16399252	+	870	-	- && Q8GSM7.1 RecName: Full=Shikimate O-hydroxycinnamoyltransferase; AltName: Full=Hydroxycinnamoyl transferase; AltName: Full=Hydroxycinnamoyl-Coenzyme A shikimate/quinate hydroxycinnamoyltransferase && PF02458:Transferase family	-
CL9G069023012_alt	53.6602	59.4039	72.6365	187.424	240.869	153.452	61.9002	193.915	-1.64827	1.3828e-09	8.4443e-08	CL9G069023012_alt	Chr09_alt	31868554	31870104	+	1512	-	- && Q4R1I9.1 RecName: Full=Anthocyanidin 5,3-O-glucosyltransferase; AltName: Full=UDP-glucose: anthocyanidin 5,3-O-glucosyltransferase && PF00201:UDP-glucoronosyl and UDP-glucosyl transferase	UDPGT
CL4G050040012_alt	106.379	165.706	147.291	412.333	313.829	304.925	139.792	343.696	-1.30032	1.51069e-09	9.16195e-08	CL4G050040012_alt	Chr04_alt	13509748	13515448	-	1305	-	- && Q9LV33.1 RecName: Full=Beta-glucosidase 44; Short=AtBGLU44; Flags: Precursor && PF00232:Glycosyl hydrolase family 1	Glyco_hydro_1
CL0G069923012_alt	142.152	149.031	174.529	335.441	313.829	353.436	155.237	334.235	-1.10696	1.80668e-09	1.07359e-07	CL0G069923012_alt	000955F_alt	32842	33374	+	486	-	- && O65695.1 RecName: Full=Auxin-responsive protein SAUR50; AltName: Full=Protein SMALL AUXIN UP RNA 50 && PF02519:Auxin responsive protein	Auxin_inducible
CL7G062767012_alt	51.7774	89.6269	74.6541	223.948	213.884	191.073	72.0195	209.635	-1.545	1.91113e-09	1.12808e-07	CL7G062767012_alt	Chr07_alt	18022883	18025218	-	753	-	- && Q9LDT3.2 RecName: Full=Axial regulator YABBY 4; AltName: Full=Protein INNER NO OUTER && PF04690:YABBY protein	YABBY
CL2G043121012_alt	190.164	178.212	231.024	532.476	375.795	394.026	199.8	434.099	-1.1198	3.41792e-09	1.90705e-07	CL2G043121012_alt	Chr02_alt	34907365	34909412	-	384	-	- && Q86A88.1 RecName: Full=Dynein light chain, cytoplasmic; AltName: Full=Dynein light chain LC8-type 2 && PF01221:Dynein light chain type 1	-
CL1G039335012_alt	128.031	138.609	86.7602	401.76	264.856	271.264	117.8	312.627	-1.40848	3.50998e-09	1.95021e-07	CL1G039335012_alt	Chr01_alt	26775151	26775490	+	246	-	- && - && -	-
CL2G043010012_alt	147.801	157.368	182.6	318.14	346.811	357.396	162.59	340.782	-1.06808	4.37251e-09	2.39927e-07	CL2G043010012_alt	Chr02_alt	34115836	34118539	+	1137	-	- && Q8VYZ2.1 RecName: Full=Purple acid phosphatase 8; Flags: Precursor && PF00149:Calcineurin-like phosphoesterase	Metallophos
CL8G063606012_alt	249.473	181.338	233.042	480.574	407.778	448.477	221.284	445.61	-1.00864	5.24749e-09	2.83247e-07	CL8G063606012_alt	Chr08_alt	316444	317592	-	342	-	- && Q9SJU9.2 RecName: Full=Epimerase family protein SDR39U1 homolog, chloroplastic; AltName: Full=Protein GIANT CHLOROPLAST 1; AltName: Full=Protein SulA homolog; Short=AtSulA; Flags: Precursor && -	-
CL2G045175012_alt	96.0235	84.416	101.893	225.87	286.844	204.933	94.1108	239.216	-1.34509	5.36124e-09	2.88213e-07	CL2G045175012_alt	Chr02_alt	48496103	48497951	+	1128	-	- && Q7VG78.1 RecName: Full=Probable GMP synthase [glutamine-hydrolyzing]; AltName: Full=GMP synthetase; AltName: Full=Glutamine amidotransferase && PF03352:Methyladenine glycosylase	-
CL7G062200012_alt	19.7695	17.7169	5.0442	111.493	69.9619	93.0615	14.1769	91.5055	-2.68719	5.80263e-09	3.10055e-07	CL7G062200012_alt	Chr07_alt	15468355	15469448	-	1044	-	- && Q00874.2 RecName: Full=DNA-damage-repair/toleration protein DRT100; Flags: Precursor && PF08263:Leucine rich repeat N-terminal domain	LRRNT_2
CL0G071381012_alt	30.125	16.6748	12.1061	98.9983	84.9538	119.792	19.6353	101.248	-2.35919	6.64044e-09	3.51983e-07	CL0G071381012_alt	003242F_alt	2409	6719	-	3060	-	- && Q40392.1 RecName: Full=TMV resistance protein N && PF00931:NB-ARC domain|PF01582:TIR domain	TIR
CL4G050364012_alt	71.5469	73.9943	83.7337	176.851	206.887	210.873	76.425	198.204	-1.3751	8.48552e-09	4.4183e-07	CL4G050364012_alt	Chr04_alt	16805935	16807099	-	441	-	- && - && -	-
CL5G056317012_alt	139.328	167.79	140.229	305.645	336.817	295.025	149.116	312.495	-1.06833	1.54244e-08	7.51458e-07	CL5G056317012_alt	Chr05_alt	42297997	42298688	-	405	-	- && O04341.1 RecName: Full=Monothiol glutaredoxin-S9; Short=AtGrxS9; AltName: Full=Protein ROXY 7 && PF00462:Glutaredoxin	-
CL5G053314012_alt	19.7695	20.8435	27.2387	99.9594	89.951	95.0415	22.6172	94.984	-2.07152	1.8268e-08	8.81891e-07	CL5G053314012_alt	Chr05_alt	10018072	10018536	-	465	-	- && - && -	-
CL9G067899012_alt	25.418	25.0122	22.1945	91.3091	124.932	86.1314	24.2082	100.791	-2.05709	1.83879e-08	8.86063e-07	CL9G067899012_alt	Chr09_alt	19145582	19147109	+	1479	-	- && Q09MF1.1 RecName: Full=Photosystem II CP47 reaction center protein; AltName: Full=PSII 47 kDa protein; AltName: Full=Protein CP-47 && PF00421:Photosystem II protein	-
CL9G069173012_alt	67.7813	55.2352	78.6895	151.861	304.834	181.173	67.2353	212.623	-1.65984	1.87144e-08	8.98531e-07	CL9G069173012_alt	Chr09_alt	33032174	33037768	+	2577	-	- && Q39548.1 RecName: Full=Ent-kaur-16-ene synthase, chloroplastic; AltName: Full=Ent-kaurene synthase; AltName: Full=Ent-kaurene synthase B; Short=KSB; Flags: Precursor && PF03936:Terpene synthase family, metal binding domain|PF01397:Terpene synthase, N-terminal domain	-
CL2G040330012_alt	56.4844	81.2895	92.8132	198.958	201.89	210.873	76.8624	203.907	-1.41006	1.92322e-08	9.18397e-07	CL2G040330012_alt	Chr02_alt	4409639	4416724	-	309	-	- && - && -	-
CL5G054259012_alt	14.1211	5.21087	10.0884	43.2517	100.945	77.2212	9.80679	73.806	-2.90199	2.487e-08	1.1584e-06	CL5G054259012_alt	Chr05_alt	24782500	24783172	+	570	-	- && Q85WS3.1 RecName: Full=Photosystem II protein D1; Short=PSII D1 protein; AltName: Full=Photosystem II Q(B) protein; Flags: Precursor && PF00124:Photosynthetic reaction centre protein	Photo_RC
CL0G069914012_alt	104.496	85.4582	90.7956	216.258	249.864	200.973	93.5833	222.365	-1.2471	3.71627e-08	1.66936e-06	CL0G069914012_alt	000955F_alt	467	5424	+	537	-	- && P04146.3 RecName: Full=Copia protein; AltName: Full=Gag-int-pol protein; Contains: RecName: Full=Copia VLP protein; Contains: RecName: Full=Copia protease && PF02519:Auxin responsive protein|PF07727:Reverse transcriptase (RNA-dependent DNA polymerase)	RVT_2
CL5G053220012_alt	0	0	0	53.8243	40.9777	9.90016	0	34.9007	-7.57328	5.05575e-08	2.20021e-06	CL5G053220012_alt	Chr05_alt	9306708	9309651	-	1974	-	- && - && PF03372:Endonuclease/Exonuclease/phosphatase family|PF00078:Reverse transcriptase (RNA-dependent DNA polymerase)	RVT_1
CL2G043148012_alt	8.47266	6.25304	0	71.125	59.9674	40.5906	4.90857	57.2277	-3.5335	5.13347e-08	2.23037e-06	CL2G043148012_alt	Chr02_alt	35207495	35208754	-	1260	-	- && P50134.1 RecName: Full=Ornithine decarboxylase; Short=ODC && PF00278:Pyridoxal-dependent decarboxylase, C-terminal sheet domain|PF02784:Pyridoxal-dependent decarboxylase, pyridoxal binding domain	-
CL1G037284012_alt	103.555	91.7112	84.7425	233.559	203.889	208.893	93.3362	215.447	-1.20597	8.08452e-08	3.35837e-06	CL1G037284012_alt	Chr01_alt	6814680	6817416	+	1521	-	- && Q3EDL4.2 RecName: Full=Probable serine/threonine-protein kinase At1g01540 && PF00069:Protein kinase domain	Pkinase
CL9G067648012_alt	6908.04	6533.38	9774.65	39787.7	36318.2	17316.4	7738.69	31140.8	-2.00865	8.89225e-08	3.67433e-06	CL9G067648012_alt	Chr09_alt	14679472	14680575	+	411	-	- && - && -	-
CL3G047075012_alt	86.6094	86.5004	87.769	179.735	231.874	204.933	86.9596	205.514	-1.24051	9.12713e-08	3.762e-06	CL3G047075012_alt	Chr03_alt	19784896	19789115	-	1329	-	- && F4K0J3.2 RecName: Full=Kinesin-like protein KIN-4C; AltName: Full=AtKINESIN-4C && -	-
CL2G042261012_alt	39.5391	73.9943	58.5127	134.561	187.898	188.103	57.3487	170.187	-1.57269	1.08178e-07	4.38332e-06	CL2G042261012_alt	Chr02_alt	26106539	26108066	-	1044	-	- && O49608.1 RecName: Full=Transcription factor MYB32; AltName: Full=Myb-related protein 32; Short=AtMYB32 && PF00249:Myb-like DNA-binding domain	Myb_DNA-binding
CL6G057795012_alt	180.75	145.904	139.22	320.062	289.842	334.625	155.291	314.843	-1.01829	1.0833e-07	4.38332e-06	CL6G057795012_alt	Chr06_alt	4546857	4549624	-	465	-	- && Q9S7D9.1 RecName: Full=Serine/threonine-protein kinase-like protein CCR1; AltName: Full=Protein CRINKLY 4 RELATED 1; Short=AtCRR1; Flags: Precursor && -	-
CL9G068781012_alt	162.863	152.157	131.149	308.529	302.835	285.125	148.723	298.829	-1.00608	1.1031e-07	4.43636e-06	CL9G068781012_alt	Chr09_alt	30287701	30291964	+	1317	-	- && Q9FLI3.1 RecName: Full=Probable protein phosphatase 2C 75; Short=AtPP2C75; AltName: Full=Protein ABA-HYPERSENSITIVE GERMINATION 1; AltName: Full=Protein phosphatase 2C AHG1; Short=PP2C AHG1 && PF00481:Protein phosphatase 2C	PP2C
CL8G066002012_alt	49.8946	34.3917	57.5039	142.25	130.929	151.472	47.2634	141.55	-1.58075	1.15246e-07	4.62081e-06	CL8G066002012_alt	Chr08_alt	18677061	18681834	-	1713	-	- && Q9XGY7.1 RecName: Full=Alcohol-forming fatty acyl-CoA reductase && PF07993:Male sterility protein|PF03015:Male sterility protein	NAD_binding_4
CL5G053688012_alt	47.0703	52.1087	51.4508	266.238	150.918	102.962	50.2099	173.373	-1.78903	1.33777e-07	5.29177e-06	CL5G053688012_alt	Chr05_alt	15037038	15039038	+	402	-	- && Q39224.1 RecName: Full=Protein SRG1; Short=AtSRG1; AltName: Full=Protein SENESCENCE-RELATED GENE 1 && PF03171:2OG-Fe(II) oxygenase superfamily	2OG-FeII_Oxy
CL5G053373012_alt	92.2579	149.031	112.99	288.344	236.871	278.194	118.093	267.803	-1.18388	1.52542e-07	5.94533e-06	CL5G053373012_alt	Chr05_alt	10789352	10790288	-	447	-	- && - && -	-
CL3G046860012_alt	46.1289	75.0365	65.5746	181.657	181.901	145.532	62.2467	169.697	-1.45011	1.54296e-07	5.99608e-06	CL3G046860012_alt	Chr03_alt	18504777	18508845	+	1560	-	- && Q9SQT8.1 RecName: Full=Bifunctional 3-dehydroquinate dehydratase/shikimate dehydrogenase, chloroplastic; Short=DHQ-SDH protein; AltName: Full=DHQase-SORase; AltName: Full=Protein EMBRYO DEFECTIVE 3004; Includes: RecName: Full=Dehydroquinate dehydratase; Short=DHQ; Includes: RecName: Full=Shikimate dehydrogenase; Short=SDH; Flags: Precursor && PF01487:Type I 3-dehydroquinase|PF08501:Shikimate…	-
CL5G057189012_alt	100.731	107.344	93.8221	208.569	216.882	239.584	100.632	221.678	-1.13955	1.67633e-07	6.41092e-06	CL5G057189012_alt	Chr05_alt	46588288	46588682	+	231	-	- && - && -	-
CL9G067367012_alt	0	0	0	40.3682	9.99456	38.6106	0	29.6578	-7.33858	1.68459e-07	6.43324e-06	CL9G067367012_alt	Chr09_alt	9863399	9864795	+	339	-	- && - && -	-
CL2G040504012_alt	8.47266	7.29521	0	43.2517	73.9598	48.5108	5.25596	55.2407	-3.38646	1.9796e-07	7.41037e-06	CL2G040504012_alt	Chr02_alt	5559336	5559743	-	408	-	- && Q6ENQ5.1 RecName: Full=Uncharacterized protein ycf68; AltName: Full=ORF 134 >Q6L3C9.1 RecName: Full=Uncharacterized protein ycf68; AltName: Full=ORF 134 && -	-
CL3G046506012_alt	71.5469	73.9943	62.5481	161.473	148.919	268.294	69.3631	192.895	-1.47547	2.06469e-07	7.69626e-06	CL3G046506012_alt	Chr03_alt	14917873	14923535	-	2988	-	- && - && PF13855:Leucine rich repeat	-
CL9G066964012_alt	109.203	122.976	124.087	322.946	305.834	192.063	118.756	273.614	-1.20498	2.8195e-07	1.03212e-05	CL9G066964012_alt	Chr09_alt	5134932	5135614	+	594	-	- && P23444.2 RecName: Full=Histone H1 && PF00538:linker histone H1 and H5 family	-
CL0G070117012_alt	64.9571	90.6691	94.8309	196.074	234.872	177.213	83.4857	202.72	-1.28188	2.97965e-07	1.0803e-05	CL0G070117012_alt	001431F_alt	89760	91357	+	1521	-	- && Q8VWZ7.1 RecName: Full=Geraniol 8-hydroxylase; AltName: Full=Cytochrome P450 76B6; AltName: Full=Geraniol 10-hydroxylase; Short=CrG10H && PF00067:Cytochrome P450	p450
CL2G043897012_alt	0.941407	3.12652	1.00884	4.80574	79.9565	73.2612	1.69226	52.6745	-4.97665	3.09163e-07	1.11631e-05	CL2G043897012_alt	Chr02_alt	41244191	41247282	-	642	-	- && P57108.1 RecName: Full=Glutathione S-transferase zeta class && PF02798:Glutathione S-transferase, N-terminal domain	GST_N
CL4G051001012_alt	139.328	162.579	192.688	272.005	417.773	347.495	164.865	345.758	-1.06898	3.51208e-07	1.25446e-05	CL4G051001012_alt	Chr04_alt	23019384	23023618	-	1773	-	- && - && PF04784:Protein of unknown function, DUF547|PF14389:Leucine-zipper of ternary complex factor MIP1	-
CL4G049426012_alt	112.969	117.766	116.017	260.471	234.872	222.754	115.584	239.366	-1.05074	3.9413e-07	1.39461e-05	CL4G049426012_alt	Chr04_alt	5795462	5797485	+	1392	-	- && Q9SF32.1 RecName: Full=Protein IQ-DOMAIN 1 && -	-
CL9G069276012_alt	58.3672	79.2052	102.902	208.569	164.91	243.544	80.158	205.674	-1.36151	3.97656e-07	1.40521e-05	CL9G069276012_alt	Chr09_alt	33698701	33700802	+	1263	-	- && Q7VG78.1 RecName: Full=Probable GMP synthase [glutamine-hydrolyzing]; AltName: Full=GMP synthetase; AltName: Full=Glutamine amidotransferase && PF03352:Methyladenine glycosylase	-
CL4G050016012_alt	4541.35	4636.63	2855.02	16573.1	21348.4	9101.21	4011	15674.2	-1.96636	4.11796e-07	1.44746e-05	CL4G050016012_alt	Chr04_alt	13352794	13353889	-	654	-	- && - && -	-
CL6G059346012_alt	66.8399	14.5904	24.2122	226.831	167.909	96.0315	35.2141	163.59	-2.20878	4.28934e-07	1.50371e-05	CL6G059346012_alt	Chr06_alt	17695613	17695858	+	246	-	- && - && -	-
CL5G057325012_alt	0	0	0	36.5236	26.9853	12.8702	0	25.4597	-7.11826	4.33406e-07	1.51738e-05	CL5G057325012_alt	Chr05_alt	47306705	47307755	-	717	-	- && Q9SHY6.2 RecName: Full=Putative expansin-B2; Short=At-EXPB2; Short=AtEXPB2; AltName: Full=Ath-ExpBeta-1.4; AltName: Full=Beta-expansin-2; Flags: Precursor && PF03330:Rare lipoprotein A (RlpA)-like double-psi beta-barrel|PF01357:Pollen allergen	-
CL5G056535012_alt	122.383	102.133	93.8221	336.402	220.88	198.993	106.113	252.092	-1.24773	5.10621e-07	1.76441e-05	CL5G056535012_alt	Chr05_alt	43381749	43384126	-	1743	-	- && - && -	-
CL4G051722012_alt	104.496	97.9643	128.123	222.986	221.879	263.344	110.194	236.07	-1.09908	5.35266e-07	1.83997e-05	CL4G051722012_alt	Chr04_alt	28245299	28246738	-	480	-	- && - && -	-
CL5G053645012_alt	93.1993	102.133	126.105	213.375	224.878	257.404	107.146	231.886	-1.11457	5.73264e-07	1.96042e-05	CL5G053645012_alt	Chr05_alt	14683139	14684879	+	1110	-	- && Q9ZV89.1 RecName: Full=Protein trichome birefringence-like 42 && PF13839:GDSL/SGNH-like Acyl-Esterase family found in Pmr5 and Cas1p|PF14416:PMR5 N terminal Domain	-
CL8G064000012_alt	113.91	112.555	110.972	212.414	251.863	233.644	112.479	232.64	-1.04811	6.09027e-07	2.06672e-05	CL8G064000012_alt	Chr08_alt	4134071	4135032	+	564	-	- && - && -	-
CL2G042976012_alt	3.76563	11.4639	15.1326	171.084	78.957	19.8003	10.1207	89.9472	-3.15911	6.60456e-07	2.22698e-05	CL2G042976012_alt	Chr02_alt	33794076	33794558	+	363	-	- && - && PF14368:Probable lipid transfer	-
CL2G040600012_alt	73.4297	71.9099	66.5834	225.87	130.929	184.143	70.641	180.314	-1.35222	7.74584e-07	2.58224e-05	CL2G040600012_alt	Chr02_alt	6206672	6208540	-	1158	-	- && Q9LY84.1 RecName: Full=GDSL esterase/lipase At5g14450; AltName: Full=Extracellular lipase At5g14450; Flags: Precursor && PF00657:GDSL-like Lipase/Acylhydrolase	Lipase_GDSL
CL4G051306012_alt	184.516	155.284	158.388	331.596	262.857	422.737	166.062	339.063	-1.02905	8.11019e-07	2.69354e-05	CL4G051306012_alt	Chr04_alt	25708896	25709372	-	477	-	- && Q39261.1 RecName: Full=Zinc finger protein 2 && -	-
CL2G043457012_alt	19.7695	38.5604	10.0884	106.687	82.9549	104.942	22.8061	98.1947	-2.11088	8.95826e-07	2.92751e-05	CL2G043457012_alt	Chr02_alt	38081317	38081709	+	393	-	- && Q06572.2 RecName: Full=Pyrophosphate-energized vacuolar membrane proton pump; AltName: Full=Pyrophosphate-energized inorganic pyrophosphatase; Short=H(+)-PPase && PF03030:Inorganic H+ pyrophosphatase	-
CL0G071923012_alt	348.32	359.55	295.59	1110.13	1328.28	620.74	334.487	1019.71	-1.60814	1.18974e-06	3.78077e-05	CL0G071923012_alt	004472F_alt	17446	18714	-	918	-	- && Q949Q7.1 RecName: Full=Serine carboxypeptidase-like 29; Flags: Precursor && PF00450:Serine carboxypeptidase	Peptidase_S10
CL7G061521012_alt	5.64844	7.29521	6.05304	100.921	25.9859	36.6306	6.33223	54.5123	-3.10947	1.469e-06	4.58034e-05	CL7G061521012_alt	Chr07_alt	8364264	8366581	+	654	-	- && - && -	-
CL8G064965012_alt	95.0821	89.6269	98.8663	211.453	162.911	279.184	94.5251	217.849	-1.20442	1.60073e-06	4.96189e-05	CL8G064965012_alt	Chr08_alt	11721676	11722667	+	570	-	- && - && -	-
CL5G056019012_alt	64.0157	63.5726	36.3182	261.432	144.921	109.892	54.6355	172.082	-1.65516	1.81621e-06	5.52008e-05	CL5G056019012_alt	Chr05_alt	40538565	40539532	+	585	-	- && O24542.1 RecName: Full=Auxin-induced protein 22D; AltName: Full=Indole-3-acetic acid-induced protein ARG13 && PF02309:AUX/IAA family	-
CL4G049396012_alt	85.668	66.6991	107.946	189.346	179.902	225.724	86.771	198.324	-1.19179	2.34754e-06	6.94385e-05	CL4G049396012_alt	Chr04_alt	5617152	5619098	-	807	-	- && O22773.3 RecName: Full=Thylakoid lumenal 16.5 kDa protein, chloroplastic; Flags: Precursor && -	-
CL3G046659012_alt	90.375	39.6026	56.495	196.074	176.904	140.582	62.1575	171.187	-1.45728	2.44834e-06	7.20183e-05	CL3G046659012_alt	Chr03_alt	16251389	16253534	+	1038	-	- && C6TBN2.1 RecName: Full=Probable aldo-keto reductase 1; Short=GmAKR1 && PF00248:Aldo/keto reductase family	Aldo_ket_red
CL0G070573012_alt	39.5391	41.6869	29.2563	128.794	120.934	84.1513	36.8275	111.293	-1.59563	2.56594e-06	7.51437e-05	CL0G070573012_alt	002219F_alt	19812	20573	-	576	-	- && P60839.1 RecName: Full=Probable disease resistance protein At1g12290 && -	-
CL9G067935012_alt	0	1.04217	0	26.9121	35.9804	23.7604	0.347391	28.8843	-6.33783	3.0417e-06	8.67752e-05	CL9G067935012_alt	Chr09_alt	19546557	19546775	-	219	-	- && P27057.1 RecName: Full=Protein GAST1; Flags: Precursor && -	-
CL1G037923012_alt	50.836	41.6869	66.5834	99.9594	206.887	149.492	53.0354	152.113	-1.51907	3.50511e-06	9.85112e-05	CL1G037923012_alt	Chr01_alt	11485766	11487413	-	1149	-	- && P69781.1 RecName: Full=GATA transcription factor 12 && PF00320:GATA zinc finger	GATA
CL5G053857012_alt	217.465	130.272	140.229	295.072	401.781	306.905	162.655	334.586	-1.03805	3.72321e-06	0.000103218	CL5G053857012_alt	Chr05_alt	17164340	17166673	+	642	-	- && Q3HRP0.1 RecName: Full=Calcineurin B-like protein 7 && PF13499:EF-hand domain pair	-
CL0G069858012_alt	11.2969	9.37956	9.07956	54.7854	36.9799	66.331	9.91866	52.6988	-2.4075	4.7754e-06	0.000128359	CL0G069858012_alt	000909F_alt	113777	114565	-	240	-	- && - && -	-
CL7G063340012_alt	24.4766	28.1387	52.4597	90.3479	137.925	108.902	35.025	112.392	-1.6835	4.84119e-06	0.000129741	CL7G063340012_alt	Chr07_alt	21341254	21342181	-	552	-	- && - && -	-
CL2G040843012_alt	74.3711	208.435	105.928	470.001	498.729	559.359	129.578	509.363	-1.97618	4.93265e-06	0.000131784	CL2G040843012_alt	Chr02_alt	7979225	7980877	-	348	-	- && - && -	-
CL2G040439012_alt	40.4805	72.9521	69.6099	159.551	138.924	160.383	61.0142	152.953	-1.3295	4.96138e-06	0.000132019	CL2G040439012_alt	Chr02_alt	5173905	5174173	-	225	-	- && - && -	-
CL3G048136012_alt	20.7109	21.8856	33.2917	98.9983	122.933	55.4409	25.2961	92.4574	-1.87092	6.00697e-06	0.000156931	CL3G048136012_alt	Chr03_alt	25420875	25422754	-	1356	-	- && Q94CD1.1 RecName: Full=Omega-hydroxypalmitate O-feruloyl transferase; AltName: Full=Omega-hydroxyacid hydroxycinnamoyltransferase; AltName: Full=Protein ALIPHATIC SUBERIN FERULOYL TRANSFERASE && PF02458:Transferase family	-
CL3G048245012_alt	13.1797	25.0122	25.221	82.6587	73.9598	73.2612	21.1376	76.6265	-1.86339	6.11448e-06	0.000159129	CL3G048245012_alt	Chr03_alt	25961288	25961994	+	234	-	- && - && -	-
CL3G046828012_alt	16.9453	8.33738	7.06188	65.3581	51.9717	48.5108	10.7815	55.2802	-2.34968	6.66405e-06	0.000171974	CL3G046828012_alt	Chr03_alt	18229451	18238259	+	2499	-	- && Q8RWD5.1 RecName: Full=Coiled-coil domain-containing protein SCD2; AltName: Full=Protein STOMATAL CYTOKINESIS DEFECTIVE 2 && -	-
CL8G065146012_alt	109.203	77.1208	101.893	226.831	185.899	193.053	96.0723	201.928	-1.07011	7.0127e-06	0.000179687	CL8G065146012_alt	Chr08_alt	13116718	13117011	+	294	-	- && Q9MB58.1 RecName: Full=6-phosphofructo-2-kinase/fructose-2,6-bisphosphatase; Short=6PF-2-K/Fru-2,6-P2ase; Short=AtF2KP; Short=PFK/FBPase; Includes: RecName: Full=6-phosphofructo-2-kinase; Includes: RecName: Full=Fructose-2,6-bisphosphatase && -	-
CL7G062861012_alt	6.58985	27.0965	4.03536	62.4746	101.945	55.4409	12.5739	73.2867	-2.55304	7.4144e-06	0.000188402	CL7G062861012_alt	Chr07_alt	18500955	18502472	-	1518	-	- && Q09MJ3.1 RecName: Full=ATP synthase subunit alpha, chloroplastic; AltName: Full=ATP synthase F1 sector subunit alpha; AltName: Full=F-ATPase subunit alpha && PF00006:ATP synthase alpha/beta family, nucleotide-binding domain|PF02874:ATP synthase alpha/beta family, beta-barrel domain|PF00306:ATP synthase alpha/beta chain, C terminal domain	ATP-synt_ab
CL4G050558012_alt	0	0	0	24.9899	23.9869	6.93011	0	18.6356	-6.6679	7.82756e-06	0.000197575	CL4G050558012_alt	Chr04_alt	18375891	18378832	+	1107	-	- && Q54NS9.1 RecName: Full=Apoptosis-inducing factor homolog A && PF07992:Pyridine nucleotide-disulphide oxidoreductase	Pyr_redox_2
CL2G044524012_alt	26.3594	28.1387	20.1768	72.0861	100.945	74.2512	24.8916	82.4274	-1.72714	7.87578e-06	0.000198414	CL2G044524012_alt	Chr02_alt	44457370	44461100	+	552	-	- && - && -	-
CL2G045348012_alt	1.88281	18.7591	12.1061	69.2027	50.9723	67.3211	10.916	62.4987	-2.53085	7.92914e-06	0.00019919	CL2G045348012_alt	Chr02_alt	49653369	49654450	-	552	-	- && Q8RYC6.2 RecName: Full=Auxin-responsive protein IAA32; AltName: Full=Indoleacetic acid-induced protein 32 && PF02309:AUX/IAA family	-
CL7G061916012_alt	35.7735	83.3738	47.4155	98.0371	257.86	163.353	55.5209	173.083	-1.64323	8.71129e-06	0.000216175	CL7G061916012_alt	Chr07_alt	13316895	13317888	+	642	-	- && P04170.1 RecName: Full=Rubredoxin-1; Short=Rd-1 && -	-
CL7G061851012_alt	16.9453	19.8013	18.1591	69.2027	59.9674	70.2911	18.3019	66.487	-1.8626	9.99936e-06	0.000243578	CL7G061851012_alt	Chr07_alt	12495879	12496094	+	216	-	- && - && -	-
CL9G067537012_alt	1418.7	1368.37	1456.76	7676.69	4771.4	2670.07	1414.61	5039.39	-1.83285	1.05216e-05	0.000253733	CL9G067537012_alt	Chr09_alt	12188406	12188903	-	426	-	- && - && -	-
CL4G048667012_alt	31.0664	36.4761	21.1856	123.027	89.951	70.2911	29.576	94.423	-1.67579	1.18061e-05	0.000279373	CL4G048667012_alt	Chr04_alt	555304	558402	-	2151	-	- && Q9SB75.1 RecName: Full=Probable xyloglucan glycosyltransferase 5; AltName: Full=Cellulose synthase-like protein C5; Short=AtCslC5 && PF13641:Glycosyltransferase like family 2	-
CL1G036458012_alt	10.3555	15.6326	7.06188	73.0473	43.9761	45.5407	11.0166	54.188	-2.30222	1.26493e-05	0.000296939	CL1G036458012_alt	Chr01_alt	923920	924962	-	885	-	- && Q54YZ9.2 RecName: Full=Hybrid signal transduction histidine kinase J && PF00072:Response regulator receiver domain	Response_reg
CL8G065499012_alt	23.5352	28.1387	24.2122	82.6587	72.9603	81.1813	25.2953	78.9334	-1.64329	1.29998e-05	0.00030409	CL8G065499012_alt	Chr08_alt	14947969	14948265	+	297	-	- && Q9LEH3.1 RecName: Full=Peroxidase 15; Short=Prx15; AltName: Full=Anionic peroxidase; Flags: Precursor && -	-
CL8G063834012_alt	0.941407	7.29521	5.0442	32.679	36.9799	40.5906	4.42694	36.7499	-3.07134	1.32895e-05	0.000309229	CL8G063834012_alt	Chr08_alt	2768747	2769737	+	807	-	- && B9G9L9.1 RecName: Full=BURP domain-containing protein 17; Short=OsBURP17; Flags: Precursor && PF03181:BURP domain	-
CL6G060229012_alt	27.3008	21.8856	35.3094	65.3581	79.9565	141.572	28.1653	95.6289	-1.76249	1.34144e-05	0.000311589	CL6G060229012_alt	Chr06_alt	22656478	22656771	+	201	-	- && - && -	-
CL9G066302012_alt	50.836	47.94	44.3889	144.172	109.94	104.942	47.7216	119.685	-1.32638	1.42278e-05	0.000327894	CL9G066302012_alt	Chr09_alt	1102434	1105239	-	726	-	- && Q9M2N5.1 RecName: Full=Zinc finger BED domain-containing protein DAYSLEEPER; AltName: Full=Transposase-like protein DAYSLEEPER && PF05699:hAT family C-terminal dimerisation region	hATC
CL7G062638012_alt	33.8906	85.4582	44.3889	106.687	177.903	184.143	54.5793	156.245	-1.52114	1.45771e-05	0.000335072	CL7G062638012_alt	Chr07_alt	17412228	17415676	-	414	-	- && - && -	-
CL7G061745012_alt	10.3555	3.12652	10.0884	57.6689	39.9782	40.5906	7.8568	46.0793	-2.54423	1.53376e-05	0.00034955	CL7G061745012_alt	Chr07_alt	10925229	10926357	+	1035	-	- && - && -	-
CL8G065893012_alt	0	1.04217	0	18.2618	39.9782	14.8502	0.347391	24.3634	-6.09189	1.54486e-05	0.000351306	CL8G065893012_alt	Chr08_alt	17557569	17557856	-	288	-	- && Q9MTN7.2 RecName: Full=Photosystem I P700 chlorophyll a apoprotein A2; AltName: Full=PSI-B; AltName: Full=PsaB && -	-
CL8G065293012_alt	80.0196	85.4582	74.6541	211.453	140.923	168.303	80.044	173.56	-1.11733	1.54606e-05	0.000351306	CL8G065293012_alt	Chr08_alt	13842285	13843903	-	831	-	- && - && -	-
CL5G055470012_alt	23.5352	29.1808	21.1856	83.6199	76.9581	71.2811	24.6339	77.2864	-1.6512	1.78411e-05	0.000397013	CL5G055470012_alt	Chr05_alt	37446732	37451896	+	972	-	- && Q9ZVW2.2 RecName: Full=DExH-box ATP-dependent RNA helicase DExH10; AltName: Full=Protein HUA ENHANCER 2 && PF13234:rRNA-processing arch domain|PF00271:Helicase conserved C-terminal domain	Helicase_C
CL2G045292012_alt	13.1797	16.6748	12.1061	43.2517	70.9614	59.4009	13.9868	57.8713	-2.05004	1.81992e-05	0.000404304	CL2G045292012_alt	Chr02_alt	49303979	49306722	-	1251	-	- && Q9M884.1 RecName: Full=Mannose-6-phosphate isomerase 1; AltName: Full=Phosphohexomutase 1; AltName: Full=Phosphomannose isomerase 1; Short=PMI1; AltName: Full=Protein MATERNAL EFFECT EMBRYO ARREST 31 && PF01238:Phosphomannose isomerase type I	-
CL8G064358012_alt	34.832	31.2652	34.3005	98.9983	68.9625	123.752	33.4659	97.2376	-1.53833	2.00446e-05	0.000440865	CL8G064358012_alt	Chr08_alt	6301914	6302207	-	294	-	- && - && -	-
CL4G050008012_alt	78.1368	55.2352	77.6807	212.414	120.934	161.373	70.3509	164.907	-1.22803	2.31267e-05	0.000497506	CL4G050008012_alt	Chr04_alt	13155952	13159233	+	1656	-	- && Q9FHB6.1 RecName: Full=Protein DETOXIFICATION 16; Short=AtDTX16; AltName: Full=Multidrug and toxic compound extrusion protein 16; Short=MATE protein 16 && PF01554:MatE	MatE
CL4G049474012_alt	123.324	59.4039	77.6807	184.54	173.905	238.594	86.8029	199.013	-1.19347	2.45161e-05	0.000524806	CL4G049474012_alt	Chr04_alt	6090906	6091220	+	315	-	- && - && -	-
CL5G055092012_alt	6.58985	16.6748	10.0884	57.6689	51.9717	44.5507	11.1177	51.3971	-2.21724	2.49826e-05	0.000533064	CL5G055092012_alt	Chr05_alt	34119376	34122326	+	513	-	- && Q9LXR7.1 RecName: Full=Transcription factor PAR2; AltName: Full=Basic helix-loop-helix protein 166; Short=AtbHLH166; AltName: Full=Protein HELIX-LOOP-HELIX 2; AltName: Full=Protein PHYTOCHROME RAPIDLY REGULATED 2; AltName: Full=bHLH transcription factor bHLH166 && -	-
CL4G051218012_alt	2.82422	0	0	28.8344	15.9913	32.6705	0.941407	25.8321	-4.71968	2.64024e-05	0.000558455	CL4G051218012_alt	Chr04_alt	24889350	24894127	-	324	-	- && - && -	-
CL5G056318012_alt	19.7695	10.4217	18.1591	42.2905	55.9695	106.922	16.1168	68.3939	-2.08086	2.65304e-05	0.000560267	CL5G056318012_alt	Chr05_alt	42300081	42300648	-	528	-	- && Q9LYC6.1 RecName: Full=Glutaredoxin-C11; Short=AtGrxC11; AltName: Full=Protein ROXY 4 && PF00462:Glutaredoxin	-
CL5G052706012_alt	57.4258	78.163	54.4773	87.4645	223.878	193.053	63.3554	168.132	-1.40865	2.96392e-05	0.000615617	CL5G052706012_alt	Chr05_alt	5909689	5910227	-	276	-	- && - && -	-
CL5G057027012_alt	56.4844	89.6269	47.4155	151.861	148.919	148.502	64.5089	149.761	-1.21753	3.10411e-05	0.000637739	CL5G057027012_alt	Chr05_alt	45929408	45930679	-	633	-	- && - && -	-
CL6G060305012_alt	10.3555	26.0543	28.2475	78.8141	92.9494	59.4009	21.5524	77.0548	-1.84397	3.18117e-05	0.00065155	CL6G060305012_alt	Chr06_alt	23006387	23006764	-	378	-	- && - && -	-
CL9G068040012_alt	83.7852	73.9943	76.6718	163.395	148.919	167.313	78.1504	159.876	-1.03186	3.19759e-05	0.000654408	CL9G068040012_alt	Chr09_alt	21077723	21078553	-	759	-	- && Q8VWZ7.1 RecName: Full=Geraniol 8-hydroxylase; AltName: Full=Cytochrome P450 76B6; AltName: Full=Geraniol 10-hydroxylase; Short=CrG10H && PF00067:Cytochrome P450	p450
CL2G040619012_alt	64.9571	89.6269	63.5569	157.628	164.91	144.542	72.7136	155.694	-1.10022	3.2474e-05	0.000663349	CL2G040619012_alt	Chr02_alt	6314276	6316312	-	1260	-	- && Q9LY84.1 RecName: Full=GDSL esterase/lipase At5g14450; AltName: Full=Extracellular lipase At5g14450; Flags: Precursor && PF00657:GDSL-like Lipase/Acylhydrolase	Lipase_GDSL
CL0G070649012_alt	15.0625	28.1387	16.1414	54.7854	64.9646	91.0814	19.7809	70.2772	-1.83323	3.62906e-05	0.000724205	CL0G070649012_alt	002301F_alt	19236	21928	+	1560	-	- && Q8L5K3.1 RecName: Full=(R)-limonene synthase 1; AltName: Full=(+)-limonene synthase 1 && PF01397:Terpene synthase, N-terminal domain|PF03936:Terpene synthase family, metal binding domain	-
CL9G067639012_alt	5871.55	5373.44	7212.19	19378.7	29302.1	10816.9	6152.4	19832.5	-1.68865	3.68199e-05	0.000730964	CL9G067639012_alt	Chr09_alt	14531538	14533473	-	852	-	- && Q6CQE5.2 RecName: Full=Protein TAR1 && -	-
CL2G043994012_alt	77.1953	80.2473	96.8486	157.628	221.879	153.452	84.7638	177.653	-1.06769	3.75143e-05	0.000743636	CL2G043994012_alt	Chr02_alt	41743125	41744985	+	567	-	- && - && -	-
CL4G049297012_alt	35.7735	73.9943	64.5657	169.162	136.925	121.772	58.1112	142.62	-1.29938	3.78189e-05	0.000749114	CL4G049297012_alt	Chr04_alt	4900283	4900528	+	246	-	- && - && -	-
CL8G063940012_alt	37.6563	61.4882	39.3447	117.26	119.935	106.922	46.1631	114.705	-1.3162	3.79032e-05	0.000749597	CL8G063940012_alt	Chr08_alt	3525940	3527524	-	1038	-	- && Q8L3W1.1 RecName: Full=B3 domain-containing transcription factor VRN1; AltName: Full=Protein VERNALIZATION 1 && PF02362:B3 DNA binding domain	B3
CL4G048910012_alt	40.4805	38.5604	22.1945	102.843	106.942	76.2312	33.7451	95.3386	-1.49725	4.29268e-05	0.000832862	CL4G048910012_alt	Chr04_alt	2267429	2269380	+	1008	-	- && F4IB81.1 RecName: Full=LysM domain receptor-like kinase 3; Short=LysM-containing receptor-like kinase 3; Flags: Precursor && PF00069:Protein kinase domain	Pkinase
CL0G069738012_alt	17.8867	25.0122	16.1414	33.6402	47.9739	211.863	19.6801	97.8258	-2.31462	4.30685e-05	0.000835	CL0G069738012_alt	000829F-002-01_alt	10424	15351	+	1344	-	- && - && PF09728:Myosin-like coiled-coil protein	-
CL5G054066012_alt	21.6524	17.7169	16.1414	87.4645	44.9755	66.331	18.5036	66.257	-1.83893	4.33351e-05	0.00083894	CL5G054066012_alt	Chr05_alt	20263314	20263862	+	549	-	- && Q09MJ8.1 RecName: Full=Photosystem II protein D1; Short=PSII D1 protein; AltName: Full=Photosystem II Q(B) protein; Flags: Precursor && PF00124:Photosynthetic reaction centre protein	Photo_RC
CL4G050013012_alt	3195.13	3172.37	5140.04	19049	16784.9	6588.55	3835.85	14140.8	-1.88225	4.51785e-05	0.0008664	CL4G050013012_alt	Chr04_alt	13340254	13340892	+	264	-	- && - && -	-
CL6G059927012_alt	22.5938	41.6869	25.221	74.0084	93.9489	93.0615	29.8339	87.0062	-1.54803	4.63152e-05	0.000885636	CL6G059927012_alt	Chr06_alt	20715855	20716940	-	324	-	- && - && -	-
CL0G070576012_alt	6.58985	5.21087	1.00884	27.8733	37.9793	33.6605	4.26985	33.1711	-2.95029	4.66212e-05	0.000888923	CL0G070576012_alt	002219F_alt	42234	50873	-	642	-	- && Q9SSR8.1 RecName: Full=Probable disease resistance protein At1g52660 && PF00931:NB-ARC domain	NB-ARC
CL0G071467012_alt	16.0039	25.0122	37.3271	88.4256	73.9598	81.1813	26.1144	81.1889	-1.64019	4.75999e-05	0.00090239	CL0G071467012_alt	003382F_alt	20163	21073	-	285	-	- && - && -	-
CL0G071386012_alt	68.7227	67.7412	97.8574	174.929	144.921	171.273	78.1071	163.708	-1.06823	4.91861e-05	0.000931128	CL0G071386012_alt	003248F_alt	3442	10992	-	3204	-	- && Q8RY24.1 RecName: Full=Probable sucrose-phosphate synthase 3; AltName: Full=Sucrose phosphate synthase 3F; Short=AtSPS3F; AltName: Full=UDP-glucose-fructose-phosphate glucosyltransferase && PF00534:Glycosyl transferases group 1|PF05116:Sucrose-6F-phosphate phosphohydrolase|PF00862:Sucrose synthase	Glycos_transf_1
CL8G065727012_alt	49.8946	82.3317	74.6541	113.415	189.897	174.243	68.9601	159.185	-1.20894	5.16929e-05	0.000970955	CL8G065727012_alt	Chr08_alt	16297602	16297808	+	207	-	- && - && -	-
CL8G063836012_alt	5.64844	15.6326	18.1591	53.8243	28.9842	114.842	13.1467	65.8834	-2.33135	5.36384e-05	0.00100003	CL8G063836012_alt	Chr08_alt	2855127	2856097	-	657	-	- && - && PF10950:Protein of unknown function (DUF2775)	-
CL7G062259012_alt	19.7695	41.6869	43.3801	79.7753	119.935	99.9916	34.9455	99.9005	-1.51944	5.49045e-05	0.00101972	CL7G062259012_alt	Chr07_alt	15754065	15755103	-	615	-	- && - && -	-
CL5G056829012_alt	0	0	0	19.223	15.9913	6.93011	0	14.0481	-6.26033	5.68371e-05	0.00104826	CL5G056829012_alt	Chr05_alt	44901714	44904255	-	1716	-	- && Q9ZPY2.1 RecName: Full=Laccase-6; AltName: Full=Benzenediol:oxygen oxidoreductase 6; AltName: Full=Diphenol oxidase 6; AltName: Full=Urishiol oxidase 6; Flags: Precursor && PF07732:Multicopper oxidase|PF07731:Multicopper oxidase|PF00394:Multicopper oxidase	-
CL2G040502012_alt	132.738	104.217	185.626	852.538	931.493	271.264	140.861	685.099	-2.28198	5.95187e-05	0.00108938	CL2G040502012_alt	Chr02_alt	5554862	5555472	+	576	-	- && - && -	-
CL2G040503012_alt	118.617	52.1087	135.185	466.157	697.62	262.354	101.97	475.377	-2.22033	6.11255e-05	0.00111341	CL2G040503012_alt	Chr02_alt	5555890	5556448	+	519	-	- && Q3BAI2.1 RecName: Full=Uncharacterized protein ORF91 (chloroplast) [Phalaenopsis aphrodite subsp. formosana] && -	-
CL0G069916012_alt	0	6.25304	5.0442	29.7956	31.9826	33.6605	3.76575	31.8129	-3.09965	7.12856e-05	0.00126768	CL0G069916012_alt	000955F_alt	18191	18493	+	303	-	- && P33080.1 RecName: Full=Auxin-induced protein X10A && PF02519:Auxin responsive protein	Auxin_inducible
CL3G046263012_alt	28.2422	23.97	49.4331	69.2027	108.941	112.862	33.8818	97.0017	-1.51723	8.17101e-05	0.00142191	CL3G046263012_alt	Chr03_alt	12352002	12354194	-	603	-	- && - && -	-
CL5G054181012_alt	9.41407	8.33738	1.00884	58.63	28.9842	33.6605	6.25343	40.4249	-2.6887	8.22358e-05	0.00142918	CL5G054181012_alt	Chr05_alt	23172246	23174464	-	1101	-	- && Q9FLU5.1 RecName: Full=Heavy metal-associated isoprenylated plant protein 9; Short=AtHIP09; Flags: Precursor && PF00403:Heavy-metal-associated domain	HMA
CL9G067047012_alt	55.543	34.3917	61.5392	139.366	112.939	108.902	50.4913	120.402	-1.25198	8.44646e-05	0.00146216	CL9G067047012_alt	Chr09_alt	5912095	5915339	-	975	-	- && O23299.1 RecName: Full=Enoyl-CoA delta isomerase 2, peroxisomal; AltName: Full=Delta(3),Delta(2)-enoyl CoA isomerase 2; Short=AtECI2; AltName: Full=Indole-3-butyric acid response 10 && -	-
CL9G069037012_alt	90.375	53.1508	62.5481	200.88	115.937	152.462	68.6913	156.426	-1.18495	9.57097e-05	0.00162498	CL9G069037012_alt	Chr09_alt	31985684	31986522	+	237	-	- && - && -	-
CL8G064063012_alt	56.4844	47.94	52.4597	86.5033	119.935	171.273	52.2947	125.904	-1.26621	0.000103226	0.00172824	CL8G064063012_alt	Chr08_alt	4502912	4505883	+	438	-	- && - && -	-
CL3G046429012_alt	14.1211	3.12652	10.0884	53.8243	58.9679	27.7204	9.11201	46.8375	-2.3519	0.000103532	0.00173226	CL3G046429012_alt	Chr03_alt	14291595	14293904	+	1059	-	- && Q9SGA8.1 RecName: Full=UDP-glycosyltransferase 83A1 && PF00201:UDP-glucoronosyl and UDP-glucosyl transferase	UDPGT
CL9G068411012_alt	43.3047	57.3195	34.3005	122.066	93.9489	107.912	44.9749	107.975	-1.2653	0.000111639	0.00185503	CL9G068411012_alt	Chr09_alt	25913315	25915094	-	813	-	- && - && PF06045:Rhamnogalacturonate lyase family	-
CL5G054754012_alt	79.0782	72.9521	129.131	168.201	205.888	198.003	93.7206	190.697	-1.02495	0.000111934	0.00185876	CL5G054754012_alt	Chr05_alt	30120624	30122295	+	789	-	- && - && -	-
CL9G068259012_alt	27.3008	35.4339	44.3889	115.338	58.9679	123.752	35.7079	99.3525	-1.47858	0.000118507	0.0019496	CL9G068259012_alt	Chr09_alt	24037315	24041818	-	2277	-	- && Q9SCN0.1 RecName: Full=Probable glycosyltransferase STELLO2 && PF03385:Protein of unknown function, DUF288	-
CL1G038236012_alt	35.7735	58.3617	69.6099	126.872	130.929	116.822	54.5817	124.874	-1.19698	0.00013323	0.00215963	CL1G038236012_alt	Chr01_alt	13869274	13870160	-	699	-	- && Q9SSR0.1 RecName: Full=RHOMBOID-like protein 5; Short=AtRBL5 && PF01694:Rhomboid family	Rhomboid
CL7G062860012_alt	43.3047	48.9821	58.5127	138.405	100.945	102.962	50.2665	114.104	-1.18424	0.000147095	0.00234141	CL7G062860012_alt	Chr07_alt	18500233	18500454	-	222	-	- && - && -	-
CL9G067764012_alt	42.3633	89.6269	49.4331	130.716	130.929	155.432	60.4744	139.026	-1.20463	0.000150154	0.00238438	CL9G067764012_alt	Chr09_alt	16637839	16638209	-	288	-	- && - && -	-
CL4G050019012_alt	819.024	217.814	530.65	4059.89	3510.09	1434.53	522.496	3001.5	-2.52203	0.000150737	0.0023922	CL4G050019012_alt	Chr04_alt	13360224	13365353	-	1713	-	- && - && PF04434:SWIM zinc finger|PF03108:MuDR family transposase	MuDR
CL9G069212012_alt	25.418	26.0543	17.1503	79.7753	64.9646	58.4109	22.8742	67.717	-1.56569	0.000159303	0.00250564	CL9G069212012_alt	Chr09_alt	33298489	33298897	-	243	-	- && - && -	-
CL2G041486012_alt	36.7149	38.5604	25.221	84.581	66.9636	116.822	33.4988	89.4555	-1.4169	0.000163664	0.0025651	CL2G041486012_alt	Chr02_alt	15874482	15876996	+	456	-	- && - && -	-
CL5G055295012_alt	48.9531	41.6869	41.3624	109.571	122.933	78.2112	44.0008	103.572	-1.23382	0.00018938	0.00288954	CL5G055295012_alt	Chr05_alt	36068159	36070333	+	1197	-	- && A9X7L0.1 RecName: Full=Anthranilate N-methyltransferase; Short=RgANMT && PF08100:Dimerisation domain|PF00891:O-methyltransferase	-
CL4G050017012_alt	337.024	59.4039	61.5392	2819.05	1156.37	976.155	152.656	1650.52	-3.43406	0.000192672	0.00292798	CL4G050017012_alt	Chr04_alt	13355484	13356413	-	516	-	- && - && -	-
CL8G064833012_alt	0.941407	6.25304	6.05304	29.7956	39.9782	21.7803	4.41583	30.5181	-2.80344	0.000202607	0.00305269	CL8G064833012_alt	Chr08_alt	10314813	10316531	+	1287	-	- && A7LXU3.1 RecName: Full=Beta-glucosidase BoGH3B; AltName: Full=Glycosyl hydrolase family protein 3B; Short=BoGH3B; Flags: Precursor && PF00933:Glycosyl hydrolase family 3 N terminal domain|PF01915:Glycosyl hydrolase family 3 C-terminal domain	Glyco_hydro_3_C
CL8G063773012_alt	16.0039	11.4639	13.1149	39.4071	48.9733	57.4209	13.5276	48.6004	-1.84169	0.000222059	0.0032989	CL8G063773012_alt	Chr08_alt	2089427	2089642	-	216	-	- && - && -	-
CL4G049115012_alt	1.88281	16.6748	4.03536	38.4459	55.9695	32.6705	7.53098	42.362	-2.5067	0.000245018	0.00356993	CL4G049115012_alt	Chr04_alt	3402927	3406870	-	1803	-	- && Q8LP17.1 RecName: Full=Carotenoid 9,10(9',10')-cleavage dioxygenase 1; AltName: Full=PsCCD1; AltName: Full=PsNCED1 && PF03055:Retinal pigment epithelial membrane protein	RPE65
CL5G054073012_alt	0	0	0	8.65033	14.9918	9.90016	0	11.1808	-5.93011	0.000246015	0.00358249	CL5G054073012_alt	Chr05_alt	20555729	20556025	-	297	-	- && - && -	-
CL8G063746012_alt	37.6563	26.0543	52.4597	84.581	95.9478	106.922	38.7234	95.8168	-1.30576	0.000249876	0.00363272	CL8G063746012_alt	Chr08_alt	1671087	1672907	+	831	-	- && - && -	-
CL7G061536012_alt	2.82422	1.04217	3.02652	8.65033	37.9793	26.7304	2.29764	24.4534	-3.40222	0.000253648	0.00367561	CL7G061536012_alt	Chr07_alt	8451681	8454131	-	1254	-	- && F4IH21.1 RecName: Full=Protein trichome birefringence-like 33 && PF13839:GDSL/SGNH-like Acyl-Esterase family found in Pmr5 and Cas1p|PF14416:PMR5 N terminal Domain	-
CL2G043512012_alt	16.0039	14.5904	31.274	62.4746	79.9565	52.4708	20.6228	64.9673	-1.6561	0.000264421	0.00379423	CL2G043512012_alt	Chr02_alt	38395829	38403541	-	3444	-	- && Q9LRZ5.1 RecName: Full=Phospholipase D zeta 1; Short=PLDzeta1; AltName: Full=Phospholipase D p1; Short=AtPLDp1; AltName: Full=Phospholipase D1 PHOX and PX-containing domain protein && PF00614:Phospholipase D Active site motif|PF13091:PLD-like domain	-
CL7G063413012_alt	102.613	80.2473	121.061	129.755	219.88	276.214	101.307	208.617	-1.04105	0.000269429	0.00385357	CL7G063413012_alt	Chr07_alt	21789025	21789468	+	444	-	- && - && -	-
CL2G040329012_alt	62.1328	54.193	65.5746	108.61	151.917	117.812	60.6335	126.113	-1.0555	0.000276492	0.00392801	CL2G040329012_alt	Chr02_alt	4409241	4409570	+	330	-	- && - && -	-
CL4G049418012_alt	0	0	0	3.84459	12.9929	17.8203	0	11.5526	-5.9769	0.00027935	0.00395915	CL4G049418012_alt	Chr04_alt	5743969	5744377	-	330	-	- && - && -	-
CL4G050515012_alt	49.8946	106.302	67.5923	133.6	152.917	193.053	74.5962	159.856	-1.10275	0.000295873	0.00415335	CL4G050515012_alt	Chr04_alt	17709245	17713232	-	519	-	- && P92519.1 RecName: Full=Uncharacterized mitochondrial protein AtMg00810; AltName: Full=ORF240b && -	-
CL6G059491012_alt	105.438	83.3738	59.5215	121.105	152.917	293.045	82.7776	189.022	-1.18964	0.00029658	0.00416106	CL6G059491012_alt	Chr06_alt	18438667	18439584	+	918	-	- && P82280.1 RecName: Full=AP2/ERF and B3 domain-containing transcription repressor RAV2; AltName: Full=Ethylene-responsive transcription factor RAV2; AltName: Full=Protein RELATED TO ABI3/VP1 2; AltName: Full=Protein RELATED TO APETALA2 8; AltName: Full=Protein TEMPRANILLO 2 && PF02362:B3 DNA binding domain|PF00847:AP2 domain	B3
CL6G058584012_alt	42.3633	57.3195	49.4331	98.0371	91.95	143.552	49.7053	111.18	-1.16311	0.000330667	0.00451736	CL6G058584012_alt	Chr06_alt	12364758	12366408	+	948	-	- && Q0V7W6.1 RecName: Full=Alcohol dehydrogenase-like 5 && PF08240:Alcohol dehydrogenase GroES-like domain|PF00107:Zinc-binding dehydrogenase	ADH_zinc_N
CL0G072101012_alt	12.2383	10.4217	4.03536	54.7854	32.9821	32.6705	8.89846	40.146	-2.17077	0.000337592	0.00460011	CL0G072101012_alt	005964F_alt	3025	3402	+	378	-	- && Q96033.1 RecName: Full=Ribosomal protein S12, mitochondrial && PF00164:Ribosomal protein S12/S23	Ribosomal_S12
CL6G060401012_alt	25.418	31.2652	52.4597	75.9307	105.942	94.0515	36.3809	91.9748	-1.33962	0.000341711	0.00464906	CL6G060401012_alt	Chr06_alt	23459114	23459541	-	366	-	- && P46690.2 RecName: Full=Gibberellin-regulated protein 4; AltName: Full=GAST1 protein homolog 4; Flags: Precursor && -	-
CL4G048607012_alt	24.4766	33.3495	13.1149	55.7466	75.9587	77.2212	23.647	69.6422	-1.55942	0.000353691	0.00479047	CL4G048607012_alt	Chr04_alt	246701	247160	-	318	-	- && - && -	-
CL1G036477012_alt	75.3125	58.3617	56.495	144.172	106.942	137.612	63.3897	129.575	-1.02997	0.000353888	0.00479047	CL1G036477012_alt	Chr01_alt	1021466	1023366	-	1221	-	- && O80327.1 RecName: Full=Thaumatin-like protein 1; Flags: Precursor && PF00314:Thaumatin family	Thaumatin
CL3G045905012_alt	1.88281	2.08435	3.02652	2.88344	38.9788	38.6106	2.33123	26.8243	-3.52557	0.000361802	0.00487266	CL3G045905012_alt	Chr03_alt	7149522	7152406	-	1839	-	- && Q8L5K3.1 RecName: Full=(R)-limonene synthase 1; AltName: Full=(+)-limonene synthase 1 && PF01397:Terpene synthase, N-terminal domain|PF03936:Terpene synthase family, metal binding domain	-
CL0G070282012_alt	6.58985	10.4217	5.0442	33.6402	43.9761	26.7304	7.35193	34.7822	-2.24596	0.000363122	0.00488272	CL0G070282012_alt	001784F-002-01_alt	26194	27204	-	423	-	- && Q93X23.1 RecName: Full=Myrcene synthase, chloroplastic; Flags: Precursor && -	-
CL9G068360012_alt	16.9453	28.1387	20.1768	47.0963	70.9614	73.2612	21.7536	63.7729	-1.55475	0.000368632	0.00492929	CL9G068360012_alt	Chr09_alt	25492057	25494332	+	909	-	- && Q39262.1 RecName: Full=Zinc finger protein 3 && -	-
CL0G069917012_alt	0.941407	2.08435	8.07072	32.679	20.9886	28.7105	3.69882	27.4594	-2.90068	0.000377466	0.00502627	CL0G069917012_alt	000955F_alt	20240	20542	+	303	-	- && Q9FJG0.1 RecName: Full=Auxin-responsive protein SAUR20; AltName: Full=Protein SMALL AUXIN UP RNA 20 && PF02519:Auxin responsive protein	Auxin_inducible
CL0G069464012_alt	31.0664	44.8134	31.274	102.843	88.9516	69.3011	35.718	87.0318	-1.28748	0.000377642	0.00502627	CL0G069464012_alt	000126F-001-01_alt	10497	12863	-	489	-	- && - && -	-
CL7G063360012_alt	37.6563	26.0543	35.3094	62.4746	76.9581	116.822	33.0067	85.4182	-1.36933	0.000382375	0.00508209	CL7G063360012_alt	Chr07_alt	21410542	21411052	+	246	-	- && - && -	-
CL7G062606012_alt	46.1289	75.0365	66.5834	142.25	117.936	125.732	62.5829	128.639	-1.04258	0.000384859	0.00510506	CL7G062606012_alt	Chr07_alt	17253546	17257253	-	2157	-	- && Q9T041.2 RecName: Full=Microtubule-associated protein TORTIFOLIA1; AltName: Full=Microtubule-associated protein SPIRAL2; AltName: Full=Protein CONVOLUTA && -	-
CL9G067902012_alt	9.41407	15.6326	12.1061	51.902	41.9772	39.6006	12.3842	44.4933	-1.84976	0.000386446	0.00512099	CL9G067902012_alt	Chr09_alt	19149590	19150635	-	354	-	- && - && -	-
CL8G064157012_alt	66.8399	50.0243	39.3447	88.4256	135.926	124.742	52.0696	116.365	-1.15733	0.00039019	0.00515771	CL8G064157012_alt	Chr08_alt	5089370	5091950	+	1092	-	- && Q9C6D2.1 RecName: Full=Methylthioribose kinase; Short=AtMTK; Short=MTR kinase && PF01636:Phosphotransferase enzyme family	APH
CL2G039955012_alt	28.2422	23.97	24.2122	61.5135	45.975	119.792	25.4748	75.7601	-1.57115	0.000398363	0.00524633	CL2G039955012_alt	Chr02_alt	1734244	1736957	+	2595	-	- && Q9FL59.1 RecName: Full=FT-interacting protein 1 && PF08372:Plant phosphoribosyltransferase C-terminal|PF00168:C2 domain	C2
CL2G040862012_alt	48.0117	45.8556	20.1768	70.1638	107.941	117.812	38.0147	98.639	-1.37395	0.000402874	0.00528582	CL2G040862012_alt	Chr02_alt	8075320	8075913	+	291	-	- && - && -	-
CL6G060399012_alt	48.0117	32.3074	24.2122	83.6199	87.9521	87.1214	34.8438	86.2311	-1.30361	0.000407184	0.00533708	CL6G060399012_alt	Chr06_alt	23454557	23457164	+	915	-	- && - && PF12906:RING-variant domain	-
CL4G050383012_alt	0.941407	0	5.0442	20.1841	27.9848	17.8203	1.9952	21.9964	-3.46351	0.000425967	0.00553989	CL4G050383012_alt	Chr04_alt	16944468	16946094	-	1509	-	- && O22307.1 RecName: Full=Cytochrome P450 71D11, partial [Lotus japonicus] && PF00067:Cytochrome P450	p450
CL7G062304012_alt	64.9571	64.6147	59.5215	139.366	143.922	99.0016	63.0311	127.43	-1.01552	0.000439392	0.00568613	CL7G062304012_alt	Chr07_alt	15936269	15937895	+	342	-	- && - && -	-
CL2G044534012_alt	44.2461	27.0965	24.2122	66.3192	114.937	72.2711	31.8516	84.5093	-1.40343	0.000440432	0.00569681	CL2G044534012_alt	Chr02_alt	44536691	44536972	-	282	-	- && - && -	-
CL6G059854012_alt	30.125	33.3495	21.1856	105.726	75.9587	50.4908	28.2201	77.3919	-1.45623	0.000449124	0.00577542	CL6G059854012_alt	Chr06_alt	20329340	20331983	-	1011	-	- && - && -	-
CL0G071924012_alt	44.2461	53.1508	82.7248	164.356	149.918	90.0914	60.0406	134.789	-1.16828	0.000450602	0.0057888	CL0G071924012_alt	004472F_alt	19025	19240	-	216	-	- && - && -	-
CL8G065221012_alt	32.9492	38.5604	31.274	96.1148	76.9581	72.2711	34.2612	81.7814	-1.25652	0.000455756	0.00584157	CL8G065221012_alt	Chr08_alt	13543419	13545678	+	306	-	- && - && -	-
CL6G058405012_alt	59.3086	82.3317	56.495	158.589	131.928	110.882	66.0451	133.8	-1.02058	0.000470154	0.00599639	CL6G058405012_alt	Chr06_alt	10586205	10588695	-	1401	-	- && - && -	-
CL6G057956012_alt	4.70703	5.21087	4.03536	29.7956	11.9935	46.5307	4.65109	29.4399	-2.66306	0.000476339	0.00605778	CL6G057956012_alt	Chr06_alt	6373649	6374662	-	255	-	- && - && -	-
CL5G054134012_alt	0	0	0	11.5338	2.99837	17.8203	0	10.7841	-5.87881	0.000476868	0.0060616	CL5G054134012_alt	Chr05_alt	22516529	22517196	-	585	-	- && - && PF13359:DDE superfamily endonuclease	-
CL8G064922012_alt	58.3672	88.5847	57.5039	109.571	143.922	164.343	68.1519	139.278	-1.03284	0.000497731	0.00627862	CL8G064922012_alt	Chr08_alt	11283063	11286525	-	2700	-	- && Q8VZG8.3 RecName: Full=MDIS1-interacting receptor like kinase 2; Short=AtMIK2; AltName: Full=Probable LRR receptor-like serine/threonine-protein kinase At4g08850; Flags: Precursor && PF08263:Leucine rich repeat N-terminal domain|PF13855:Leucine rich repeat|PF00069:Protein kinase domain	Pkinase
CL5G052423012_alt	9.41407	7.29521	7.06188	51.902	17.9902	40.5906	7.92372	36.8276	-2.2147	0.000519808	0.00649527	CL5G052423012_alt	Chr05_alt	4105460	4105687	+	228	-	- && - && -	-
CL4G049559012_alt	65.8985	53.1508	49.4331	116.299	135.926	97.0215	56.1608	116.415	-1.0499	0.000527116	0.00654954	CL4G049559012_alt	Chr04_alt	6625134	6625424	-	291	-	- && - && -	-
CL0G071593012_alt	0	0	0	19.223	7.99565	3.96006	0	10.3929	-5.82625	0.000568994	0.00696216	CL0G071593012_alt	003580F_alt	11573	11875	+	303	-	- && - && -	-
CL7G063476012_alt	2.82422	5.21087	3.02652	26.9121	23.9869	20.7903	3.6872	23.8965	-2.70333	0.000589077	0.00717743	CL7G063476012_alt	Chr07_alt	22209255	22209783	+	450	-	- && Q8GYM1.1 RecName: Full=Glutathione S-transferase U22; Short=AtGSTU22; AltName: Full=GST class-tau member 22 && PF13417:Glutathione S-transferase, N-terminal domain	-
CL7G060827012_alt	15.0625	0	3.02652	41.3294	30.9831	42.5707	6.02968	38.2944	-2.64588	0.000595321	0.00723421	CL7G060827012_alt	Chr07_alt	2830010	2833029	-	1854	-	- && Q9M0X5.1 RecName: Full=Cysteine-rich receptor-like protein kinase 25; Short=Cysteine-rich RLK25; Flags: Precursor && PF07714:Protein tyrosine kinase|PF01657:Salt stress response/antifungal	Pkinase_Tyr
CL4G048649012_alt	48.0117	62.5304	64.5657	104.765	114.937	133.652	58.3693	117.785	-1.01443	0.000606248	0.00734906	CL4G048649012_alt	Chr04_alt	448260	448889	-	297	-	- && Q8VYD6.1 RecName: Full=Pentatricopeptide repeat-containing protein At5g10690; AltName: Full=CBS domain-containing protein CBSPPR1 && -	-
CL6G058166012_alt	51.7774	124.019	62.5481	136.483	176.904	192.063	79.448	168.483	-1.08764	0.000617445	0.0074518	CL6G058166012_alt	Chr06_alt	8883782	8884328	+	408	-	- && - && -	-
CL6G060436012_alt	57.4258	44.8134	43.3801	95.1537	123.933	92.0715	48.5398	103.719	-1.09329	0.000636595	0.00766547	CL6G060436012_alt	Chr06_alt	23686950	23689730	-	1089	-	- && P05149.1 RecName: Full=Aldose 1-epimerase; AltName: Full=Galactose mutarotase; AltName: Full=Type-1 mutarotase; Flags: Precursor && PF01263:Aldose 1-epimerase	Aldose_epim
CL6G060064012_alt	4.70703	12.5061	6.05304	43.2517	39.9782	22.7704	7.75538	35.3334	-2.19646	0.000640973	0.00769971	CL6G060064012_alt	Chr06_alt	21552188	21553244	+	525	-	- && Q9LTV3.1 RecName: Full=Auxin-responsive protein SAUR72; AltName: Full=Protein SMALL AUXIN UP RNA 72 && PF02519:Auxin responsive protein	Auxin_inducible
CL8G064078012_alt	0	0	0	6.72804	2.99837	21.7803	0	10.5022	-5.84009	0.000656635	0.00785325	CL8G064078012_alt	Chr08_alt	4613517	4613957	+	441	-	- && Q9SF38.1 RecName: Full=Pentatricopeptide repeat-containing protein At3g09650, chloroplastic; AltName: Full=Protein HIGH CHLOROPHYLL FLUORESCENCE 152; Flags: Precursor && PF13041:PPR repeat family	-
CL3G048260012_alt	36.7149	86.5004	65.5746	157.628	144.921	106.922	62.9299	136.49	-1.12094	0.000670311	0.00800237	CL3G048260012_alt	Chr03_alt	26024897	26025465	-	390	-	- && - && -	-
CL1G038157012_alt	0	0	0	23.0676	1.99891	6.93011	0	10.6655	-5.86403	0.00072017	0.00847167	CL1G038157012_alt	Chr01_alt	13426990	13428240	+	1008	-	- && - && PF04862:Protein of unknown function (DUF642)	-
CL4G051721012_alt	39.5391	84.416	75.663	114.377	143.922	159.393	66.5394	139.23	-1.06839	0.000727317	0.00854058	CL4G051721012_alt	Chr04_alt	28244669	28245222	+	222	-	- && - && -	-
CL0G072023012_alt	43.3047	32.3074	39.3447	123.027	116.936	49.5008	38.3189	96.488	-1.33111	0.000742608	0.00866701	CL0G072023012_alt	005092F_alt	1837	5278	-	1138	-	- && Q9FFN2.2 RecName: Full=Probable glycosyltransferase At5g03795 && PF03016:Exostosin family	-
CL3G047615012_alt	2.82422	6.25304	15.1326	32.679	24.9864	58.4109	8.06995	38.6921	-2.26729	0.000743347	0.00867118	CL3G047615012_alt	Chr03_alt	22858789	22860213	+	510	-	- && Q6NPF9.1 RecName: Full=Thioredoxin Y1, chloroplastic; Short=AtTrxy1; Flags: Precursor && PF00085:Thioredoxin	-
CL8G064821012_alt	28.2422	30.223	58.5127	109.571	129.929	59.4009	38.9926	99.6337	-1.35456	0.00075628	0.00877954	CL8G064821012_alt	Chr08_alt	10255877	10256502	-	432	-	- && P29062.1 RecName: Full=Pathogenesis-related protein PR-4A; Flags: Precursor && PF00967:Barwin family	-
CL7G062425012_alt	32.0078	29.1808	27.2387	67.2804	53.9706	104.942	29.4758	75.3976	-1.35417	0.000764517	0.00884803	CL7G062425012_alt	Chr07_alt	16499677	16499947	-	228	-	- && - && -	-
CL2G040598012_alt	30.125	34.3917	59.5215	94.1925	91.95	97.0215	41.3461	94.388	-1.19241	0.000800085	0.00919805	CL2G040598012_alt	Chr02_alt	6198442	6200044	+	240	-	- && - && -	-
CL5G055403012_alt	46.1289	32.3074	29.2563	83.6199	73.9598	92.0715	35.8975	83.217	-1.21009	0.000802366	0.00921362	CL5G055403012_alt	Chr05_alt	37036620	37040704	+	975	-	- && - && -	-
CL6G060274012_alt	18.8281	22.9278	19.168	55.7466	48.9733	63.361	20.308	56.027	-1.46557	0.000806371	0.00924762	CL6G060274012_alt	Chr06_alt	22841882	22842816	-	411	-	- && - && -	-
CL3G047655012_alt	1.88281	3.12652	1.00884	31.7179	12.9929	13.8602	2.00606	19.5237	-3.28974	0.000814463	0.00932429	CL3G047655012_alt	Chr03_alt	23089068	23091734	-	1761	-	- && Q9ZVM9.1 RecName: Full=Probable serine/threonine-protein kinase At1g54610 && PF00069:Protein kinase domain	Pkinase
CL9G066216012_alt	33.8906	26.0543	32.2829	56.7077	72.9603	98.0115	30.7426	75.8932	-1.30172	0.000836244	0.00955702	CL9G066216012_alt	Chr09_alt	652136	652556	-	252	-	- && - && -	-
CL4G050174012_alt	42.3633	69.8256	38.3359	121.105	89.951	114.842	50.1749	108.633	-1.11733	0.00083945	0.00958137	CL4G050174012_alt	Chr04_alt	15569603	15570784	+	765	-	- && - && -	-
CL3G047289012_alt	2.82422	2.08435	2.01768	23.0676	18.9897	15.8403	2.30875	19.2992	-3.05887	0.00085003	0.00969379	CL3G047289012_alt	Chr03_alt	21106704	21106943	-	240	-	- && - && -	-
CL4G048676012_alt	46.1289	36.4761	44.3889	81.6976	113.938	82.1713	42.3313	92.6023	-1.12759	0.000873654	0.00991625	CL4G048676012_alt	Chr04_alt	596652	599755	-	2154	-	- && Q9SB75.1 RecName: Full=Probable xyloglucan glycosyltransferase 5; AltName: Full=Cellulose synthase-like protein C5; Short=AtCslC5 && PF13641:Glycosyltransferase like family 2	-
CL6G059849012_alt	14.1211	12.5061	16.1414	41.3294	42.9766	50.4908	14.2562	44.9323	-1.65547	0.000881235	0.00998092	CL6G059849012_alt	Chr06_alt	20307580	20308408	-	522	-	- && S0DRW4.1 RecName: Full=Hydrolase FUB4; AltName: Full=Fusaric acid biosynthesis protein 4 && PF03959:Serine hydrolase (FSH1)	-
CL3G046881012_alt	16.9453	22.9278	13.1149	26.9121	56.969	94.0515	17.6627	59.3109	-1.74846	0.000884268	0.0100046	CL3G046881012_alt	Chr03_alt	18611391	18611929	+	417	-	- && P49098.1 RecName: Full=Cytochrome b5 && PF00173:Cytochrome b5-like Heme/Steroid binding domain	-
CL9G066709012_alt	9.41407	11.4639	9.07956	22.1064	36.9799	59.4009	9.98584	39.4957	-1.9845	0.000885998	0.0100152	CL9G066709012_alt	Chr09_alt	3428168	3433458	+	1155	-	- && - && -	-
CL3G048175012_alt	34.832	51.0665	24.2122	81.6976	97.9467	79.2013	36.7036	86.2818	-1.23495	0.000929305	0.0104097	CL3G048175012_alt	Chr03_alt	25582845	25588083	+	1704	-	- && P46032.1 RecName: Full=Protein NRT1/ PTR FAMILY 8.3; Short=AtNPF8.3; AltName: Full=Histidine-transporting protein; AltName: Full=Peptide transporter PTR2 && PF00854:POT family	-
CL6G058708012_alt	48.9531	33.3495	24.2122	77.853	90.9505	82.1713	35.5049	83.6583	-1.23285	0.0009606	0.010679	CL6G058708012_alt	Chr06_alt	13522083	13522989	-	219	-	- && - && -	-
CL2G041124012_alt	26.3594	15.6326	16.1414	48.0574	59.9674	57.4209	19.3778	55.1486	-1.50402	0.000963639	0.0107017	CL2G041124012_alt	Chr02_alt	10335177	10335518	-	342	-	- && - && -	-
CL9G066649012_alt	55.543	51.0665	39.3447	91.3091	87.9521	130.682	48.6514	103.314	-1.08542	0.000982719	0.0108793	CL9G066649012_alt	Chr09_alt	3062838	3063147	-	207	-	- && - && -	-
CL7G061612012_alt	30.125	17.7169	42.3713	74.0084	65.9641	88.1114	30.0711	76.028	-1.3365	0.00101215	0.0111399	CL7G061612012_alt	Chr07_alt	8955140	8955848	+	291	-	- && - && -	-
CL2G039910012_alt	7.53125	4.16869	12.1061	54.7854	21.988	29.7005	7.93534	35.4913	-2.16008	0.0010216	0.0112253	CL2G039910012_alt	Chr02_alt	1304061	1306242	-	1305	-	- && Q8GZC3.1 RecName: Full=Delta(12)-fatty-acid desaturase FAD2 && PF11960:Domain of unknown function (DUF3474)|PF00487:Fatty acid desaturase	-
CL2G040435012_alt	3.76563	34.3917	20.1768	83.6199	46.9744	73.2612	19.4447	67.9518	-1.81382	0.00105951	0.0115548	CL2G040435012_alt	Chr02_alt	5162588	5164777	+	576	-	- && Q944M5.1 RecName: Full=Bidirectional sugar transporter SWEET4; Short=AtSWEET4; AltName: Full=Protein SUGARS WILL EVENTUALLY BE EXPORTED TRANSPORTERS 4 && PF03083:Sugar efflux transporter for intercellular exchange	-
CL3G045594012_alt	16.0039	47.94	26.2298	98.0371	75.9587	64.351	30.0579	79.4489	-1.40838	0.00107165	0.0116449	CL3G045594012_alt	Chr03_alt	2606233	2615688	+	567	-	- && - && -	-
CL5G053795012_alt	4.70703	4.16869	10.0884	65.3581	7.99565	34.6505	6.32137	36.0014	-2.51186	0.00109642	0.0118655	CL5G053795012_alt	Chr05_alt	16368681	16373530	-	3030	-	- && F4IBQ9.1 RecName: Full=Kinesin-like protein KIN-14Q && PF00225:Kinesin motor domain	Kinesin
CL0G071636012_alt	32.9492	61.4882	36.3182	91.3091	89.951	105.932	43.5852	95.7306	-1.13863	0.00112801	0.0121626	CL0G071636012_alt	003625F_alt	10091	10689	+	432	-	- && O02414.1 RecName: Full=Dynein light chain LC6, flagellar outer arm && PF01221:Dynein light chain type 1	-
CL2G042522012_alt	3.76563	1.04217	0	19.223	7.99565	29.7005	1.6026	18.973	-3.53882	0.00115114	0.012353	CL2G042522012_alt	Chr02_alt	28439700	28440914	-	1215	-	- && Q9SJ74.2 RecName: Full=Cytochrome b561 and DOMON domain-containing protein At2g04850; AltName: Full=Protein b561A.tha7; Flags: Precursor && PF03188:Eukaryotic cytochrome b561|PF04526:Protein of unknown function (DUF568)	Cytochrom_B561
CL5G052395012_alt	49.8946	43.7713	62.5481	105.726	100.945	105.932	52.0713	104.201	-1.00056	0.00117844	0.0125743	CL5G052395012_alt	Chr05_alt	3965014	3966386	-	852	-	- && - && -	-
CL1G039521012_alt	18.8281	25.0122	15.1326	58.63	72.9603	37.6206	19.6576	56.4036	-1.52225	0.00119069	0.0126683	CL1G039521012_alt	Chr01_alt	28765347	28768755	+	840	-	- && - && PF04654:Protein of unknown function, DUF599	-
CL2G043085012_alt	6.58985	17.7169	3.02652	46.1351	41.9772	27.7204	9.1111	38.6109	-2.09121	0.00127302	0.0133566	CL2G043085012_alt	Chr02_alt	34642809	34643774	+	282	-	- && - && -	-
CL2G044536012_alt	25.418	41.6869	16.1414	85.5422	78.957	53.4608	27.7488	72.6534	-1.39148	0.00131193	0.013689	CL2G044536012_alt	Chr02_alt	44540556	44541146	+	591	-	- && - && -	-
CL9G068094012_alt	17.8867	31.2652	35.3094	49.0186	75.9587	92.0715	28.1538	72.3496	-1.36457	0.00132763	0.0138202	CL9G068094012_alt	Chr09_alt	21937883	21938345	+	285	-	- && - && -	-
CL3G046132012_alt	66.8399	48.9821	80.7072	85.5422	186.898	138.602	65.5097	137.014	-1.06303	0.00136359	0.0141059	CL3G046132012_alt	Chr03_alt	10652881	10655024	-	1851	-	- && Q9FZ87.1 RecName: Full=Indole-3-acetic acid-amido synthetase GH3.17; AltName: Full=Auxin-responsive GH3-like protein 17; Short=AtGH3-17 && PF03321:GH3 auxin-responsive promoter	-
CL6G057644012_alt	10.3555	6.25304	1.00884	35.5625	22.9875	31.6805	5.87245	30.0768	-2.34807	0.00139107	0.0143342	CL6G057644012_alt	Chr06_alt	1880231	1880512	-	282	-	- && - && -	-
CL4G050329012_alt	0	0	0	13.4561	9.99456	2.97005	0	8.80689	-5.58685	0.00143465	0.0146862	CL4G050329012_alt	Chr04_alt	16615797	16616590	-	270	-	- && - && -	-
CL9G067007012_alt	3.76563	2.08435	3.02652	44.2128	7.99565	15.8403	2.95883	22.6829	-2.93398	0.001446	0.0147678	CL9G067007012_alt	Chr09_alt	5485389	5490799	+	276	-	- && - && -	-
CL2G041113012_alt	29.1836	41.6869	20.1768	53.8243	87.9521	83.1613	30.3491	74.9792	-1.30607	0.00146506	0.0149169	CL2G041113012_alt	Chr02_alt	10307268	10308691	+	759	-	- && - && -	-
CL8G065169012_alt	34.832	68.7834	42.3713	117.26	85.9532	107.912	48.6622	103.708	-1.09556	0.00148193	0.0150539	CL8G065169012_alt	Chr08_alt	13270125	13271156	+	222	-	- && - && -	-
CL6G059332012_alt	12.2383	16.6748	10.0884	45.174	53.9706	28.7105	13.0005	42.6183	-1.71494	0.00148283	0.0150573	CL6G059332012_alt	Chr06_alt	17476761	17478968	-	201	-	- && - && -	-
CL7G061082012_alt	11.2969	10.4217	10.0884	27.8733	30.9831	54.4509	10.6023	37.7691	-1.83163	0.00152388	0.0154327	CL7G061082012_alt	Chr07_alt	5638994	5642656	-	1509	-	- && Q9SXB6.1 RecName: Full=MLO-like protein 2; Short=AtMlo2 && PF03094:Mlo family	-
CL1G036442012_alt	20.7109	14.5904	17.1503	20.1841	78.957	73.2612	17.4839	57.4674	-1.71361	0.00156838	0.0157809	CL1G036442012_alt	Chr01_alt	828377	831946	-	876	-	- && Q94CH6.1 RecName: Full=GDSL esterase/lipase EXL3; AltName: Full=Family II extracellular lipase 3; Short=Family II lipase EXL3; Flags: Precursor && PF00657:GDSL-like Lipase/Acylhydrolase	Lipase_GDSL
CL7G063402012_alt	4.70703	8.33738	9.07956	57.6689	15.9913	26.7304	7.37466	33.4635	-2.18798	0.00158143	0.015888	CL7G063402012_alt	Chr07_alt	21709538	21711477	+	306	-	- && - && -	-
CL4G050025012_alt	27.3008	39.6026	31.274	74.9696	51.9717	108.902	32.7258	78.6143	-1.26661	0.0016028	0.0160419	CL4G050025012_alt	Chr04_alt	13399031	13399321	-	291	-	- && - && -	-
CL9G067898012_alt	14.1211	7.29521	5.0442	32.679	51.9717	22.7704	8.82017	35.807	-2.0135	0.00164072	0.0163105	CL9G067898012_alt	Chr09_alt	19143959	19144222	-	264	-	- && Q09MF2.1 RecName: Full=ATP-dependent Clp protease proteolytic subunit; AltName: Full=Endopeptidase Clp && -	-
CL2G042274012_alt	36.7149	39.6026	47.4155	108.61	139.924	47.5208	41.2443	98.6848	-1.25917	0.00165865	0.0164681	CL2G042274012_alt	Chr02_alt	26235102	26235524	+	345	-	- && O02414.1 RecName: Full=Dynein light chain LC6, flagellar outer arm && PF01221:Dynein light chain type 1	-
CL1G036369012_alt	0	0	0	9.61148	1.99891	14.8502	0	8.82021	-5.58883	0.00166483	0.0165131	CL1G036369012_alt	Chr01_alt	450810	451585	+	621	-	- && P08252.2 RecName: Full=Endochitinase A; Short=CHN-A; Flags: Precursor && PF00182:Chitinase class I|PF00187:Chitin recognition protein	-
CL8G065466012_alt	11.2969	12.5061	4.03536	29.7956	31.9826	44.5507	9.27944	35.443	-1.93259	0.00170533	0.016858	CL8G065466012_alt	Chr08_alt	14771583	14772469	-	384	-	- && - && -	-
CL2G039933012_alt	47.0703	35.4339	48.4243	105.726	84.9538	81.1813	43.6428	90.6204	-1.05302	0.00173893	0.0171263	CL2G039933012_alt	Chr02_alt	1523794	1526184	+	2391	-	- && Q0JEU6.2 RecName: Full=G-type lectin S-receptor-like serine/threonine-protein kinase LECRK3; Short=OsLecRK3; AltName: Full=OsRLCK135; Flags: Precursor && PF00069:Protein kinase domain|PF01453:D-mannose binding lectin	Pkinase
CL9G068554012_alt	0.941407	5.21087	1.00884	10.5726	24.9864	22.7704	2.38704	19.4431	-3.0441	0.00177003	0.0173616	CL9G068554012_alt	Chr09_alt	27281826	27282035	+	210	-	- && - && -	-
CL2G043755012_alt	2.82422	7.29521	2.01768	18.2618	23.9869	26.7304	4.0457	22.9931	-2.51623	0.00180258	0.0176222	CL2G043755012_alt	Chr02_alt	40110431	40111288	-	525	-	- && O65468.2 RecName: Full=Cysteine-rich receptor-like protein kinase 8; Short=Cysteine-rich RLK8; Flags: Precursor && PF07714:Protein tyrosine kinase|PF11883:Domain of unknown function (DUF3403)	Pkinase_Tyr
CL9G068351012_alt	18.8281	33.3495	15.1326	61.5135	54.9701	60.391	22.4368	58.9582	-1.3976	0.00180333	0.017623	CL9G068351012_alt	Chr09_alt	25413457	25414064	-	282	-	- && - && -	-
CL3G047607012_alt	23.5352	44.8134	25.221	46.1351	99.9456	89.1014	31.1899	78.394	-1.33234	0.00183208	0.0177859	CL3G047607012_alt	Chr03_alt	22825852	22827032	-	687	-	- && - && -	-
CL7G062642012_alt	3.76563	10.4217	14.1238	29.7956	27.9848	52.4708	9.43704	36.7504	-1.96816	0.00184293	0.0178647	CL7G062642012_alt	Chr07_alt	17430540	17431331	+	792	-	- && Q39264.1 RecName: Full=Zinc finger protein 5 && -	-
CL4G050235012_alt	44.2461	32.3074	52.4597	99.9594	89.951	80.1913	43.0044	90.0339	-1.06495	0.00185018	0.0179026	CL4G050235012_alt	Chr04_alt	16102049	16102318	-	270	-	- && - && -	-
CL3G047835012_alt	4.70703	3.12652	10.0884	11.5338	27.9848	53.4608	5.97398	30.9931	-2.37425	0.00185205	0.0179076	CL3G047835012_alt	Chr03_alt	24000855	24001103	+	249	-	- && - && -	-
CL3G046051012_alt	9.41407	13.5482	19.168	39.4071	51.9717	38.6106	14.0434	43.3298	-1.62849	0.00185932	0.0179387	CL3G046051012_alt	Chr03_alt	9345262	9346127	-	486	-	- && - && -	-
CL5G057209012_alt	7.53125	3.12652	2.01768	51.902	6.99619	23.7604	4.22515	27.5529	-2.6955	0.00187535	0.0180539	CL5G057209012_alt	Chr05_alt	46685394	46685990	-	321	-	- && - && PF08879:WRC	-
CL5G051923012_alt	0.941407	2.08435	6.05304	16.3395	18.9897	26.7304	3.02626	20.6865	-2.78111	0.00188676	0.0181374	CL5G051923012_alt	Chr05_alt	1192829	1195144	+	1377	-	- && Q9SUP7.1 RecName: Full=High mobility group B protein 6; AltName: Full=Nucleosome/chromatin assembly factor group D 06; Short=Nucleosome/chromatin assembly factor group D 6; AltName: Full=WRKY transcription factor 53; Short=AtWRKY53; Short=WRKY DNA-binding protein 53 && PF00505:HMG (high mobility group) box	HMG_box
CL0G071585012_alt	40.4805	26.0543	25.221	214.336	61.9663	25.7404	30.5853	100.681	-1.71789	0.00189088	0.0181609	CL0G071585012_alt	003563F_alt	24595	28391	-	921	-	- && Q9ZSE4.1 RecName: Full=Serine/threonine-protein phosphatase PP2A catalytic subunit && PF00149:Calcineurin-like phosphoesterase	Metallophos
CL2G044626012_alt	32.0078	83.3738	64.5657	147.056	102.944	126.722	59.9825	125.574	-1.07022	0.00190379	0.0182577	CL2G044626012_alt	Chr02_alt	45046014	45046992	+	663	-	- && - && -	-
CL5G052651012_alt	45.1875	59.4039	38.3359	78.8141	110.94	102.962	47.6424	97.5718	-1.03514	0.00191575	0.0183495	CL5G052651012_alt	Chr05_alt	5532915	5533945	+	267	-	- && - && -	-
CL9G066899012_alt	1.88281	12.5061	9.07956	36.5236	26.9853	35.6406	7.82282	33.0498	-2.09091	0.00196423	0.0187461	CL9G066899012_alt	Chr09_alt	4666530	4666760	+	231	-	- && - && -	-
CL2G040660012_alt	1.88281	8.33738	7.06188	61.5135	16.9908	14.8502	5.76069	31.1182	-2.44456	0.00200608	0.0190836	CL2G040660012_alt	Chr02_alt	6596194	6596394	+	201	-	- && - && -	-
CL9G067649012_alt	709.821	398.11	913	2016.49	2617.58	1088.03	673.644	1907.36	-1.50145	0.00211294	0.0198227	CL9G067649012_alt	Chr09_alt	14682805	14683152	+	348	-	- && - && -	-
CL2G044024012_alt	85.668	36.4761	42.3713	162.434	99.9456	98.0115	54.8384	120.13	-1.12764	0.00211438	0.0198277	CL2G044024012_alt	Chr02_alt	41867455	41868812	-	876	-	- && Q9D099.1 RecName: Full=Alkaline ceramidase 3; Short=AlkCDase 3; Short=Alkaline CDase 3; AltName: Full=Alkaline phytoceramidase; Short=aPHC && PF05875:Ceramidase	-
CL9G068435012_alt	49.8946	67.7412	24.2122	105.726	125.931	83.1613	47.2827	104.94	-1.15109	0.00215986	0.0201701	CL9G068435012_alt	Chr09_alt	26271725	26272833	+	909	-	- && Q9FJ47.1 RecName: Full=Senescence-specific cysteine protease SAG12; AltName: Full=Cysteine proteinase SAG12; AltName: Full=Protein SENESCENCE-ASSOCIATED GENE 12; Flags: Precursor && PF00112:Papain family cysteine protease|PF08246:Cathepsin propeptide inhibitor domain (I29)	Peptidase_C1
CL7G063339012_alt	35.7735	90.6691	59.5215	98.9983	163.911	125.732	61.988	129.547	-1.06674	0.00216514	0.0202123	CL7G063339012_alt	Chr07_alt	21340482	21341204	-	387	-	- && - && -	-
CL2G045339012_alt	2.82422	16.6748	11.0972	46.1351	33.9815	34.6505	10.1987	38.2557	-1.91815	0.00217695	0.0202797	CL2G045339012_alt	Chr02_alt	49592963	49594037	-	546	-	- && Q8RYC6.2 RecName: Full=Auxin-responsive protein IAA32; AltName: Full=Indoleacetic acid-induced protein 32 && PF02309:AUX/IAA family	-
CL3G047429012_alt	0	2.08435	4.03536	4.80574	27.9848	25.7404	2.0399	19.5103	-3.2725	0.00225608	0.0208957	CL3G047429012_alt	Chr03_alt	21829307	21829805	-	360	-	- && Q9ZU50.2 RecName: Full=Amino-acid permease BAT1; AltName: Full=Bidirectional amino acid transporter 1; AltName: Full=GABA permease; Short=AtGABP && -	-
CL6G060459012_alt	0.941407	0	0	6.72804	10.994	13.8602	0.313802	10.5274	-4.88136	0.00240677	0.0220494	CL6G060459012_alt	Chr06_alt	23855380	23855700	-	321	-	- && - && -	-
CL5G054755012_alt	50.836	27.0965	28.2475	74.9696	84.9538	77.2212	35.3933	79.0482	-1.1546	0.00241771	0.0221259	CL5G054755012_alt	Chr05_alt	30122314	30123029	-	375	-	- && Q03200.1 RecName: Full=Light-regulated protein; Flags: Precursor && PF07207:Light regulated protein Lir1	-
CL0G069497012_alt	6.58985	11.4639	2.01768	25.951	33.9815	27.7204	6.69048	29.2176	-2.13063	0.00245508	0.0224218	CL0G069497012_alt	000154F-002-01_alt	52109	52614	+	381	-	- && A8MS78.1 RecName: Full=Uncharacterized protein At1g05835; Flags: Precursor && -	-
CL5G052034012_alt	36.7149	29.1808	38.3359	79.7753	56.969	93.0615	34.7439	76.6019	-1.13972	0.00247248	0.0225376	CL5G052034012_alt	Chr05_alt	1748055	1752486	+	2682	-	- && Q7XJU0.1 RecName: Full=Transcription factor bHLH157; AltName: Full=Basic helix-loop-helix protein 157; Short=AtbHLH157; Short=bHLH 157; AltName: Full=LONESOME HIGHWAY-like protein 2; AltName: Full=bHLH transcription factor bHLH157 && PF14215:bHLH-MYC and R2R3-MYB transcription factors N-terminal	-
CL2G043458012_alt	13.1797	40.6447	16.1414	67.2804	51.9717	70.2911	23.322	63.1811	-1.44427	0.00251374	0.0228279	CL2G043458012_alt	Chr02_alt	38081740	38082048	+	216	-	- && P21616.4 RecName: Full=Pyrophosphate-energized vacuolar membrane proton pump; AltName: Full=Pyrophosphate-energized inorganic pyrophosphatase; Short=H(+)-PPase; AltName: Full=Vacuolar H(+)-pyrophosphatase && -	-
CL3G047225012_alt	73.4297	59.4039	88.7779	83.6199	228.875	141.572	73.8705	151.356	-1.03373	0.00252895	0.0229459	CL3G047225012_alt	Chr03_alt	20750855	20751361	-	459	-	- && Q9FEP7.1 RecName: Full=Sulfate transporter 1.3 && -	-
CL2G042407012_alt	64.0157	62.5304	45.3978	74.0084	140.923	130.682	57.3146	115.205	-1.00604	0.00253547	0.0229787	CL2G042407012_alt	Chr02_alt	27607739	27609326	-	684	-	- && P38166.1 RecName: Full=Protein transport protein SFT2 && PF04178:Got1/Sft2-like family	-
CL5G053040012_alt	6.58985	13.5482	11.0972	29.7956	27.9848	50.4908	10.4118	36.0904	-1.79882	0.00253566	0.0229787	CL5G053040012_alt	Chr05_alt	8137443	8138861	+	765	-	- && P81370.2 RecName: Full=Thaumatin-like protein; AltName: Allergen=Act d 2; Flags: Precursor && PF00314:Thaumatin family	Thaumatin
CL6G058511012_alt	2.82422	14.5904	4.03536	13.4561	43.9761	43.5607	7.15	33.6643	-2.24565	0.00255373	0.0230916	CL6G058511012_alt	Chr06_alt	11424868	11426306	+	432	-	- && - && -	-
CL0G072099012_alt	19.7695	23.97	10.0884	98.0371	42.9766	28.7105	17.9426	56.5747	-1.65823	0.00255814	0.0231236	CL0G072099012_alt	005964F_alt	662	2486	+	1569	-	- && Q01915.1 RecName: Full=ATP synthase subunit alpha, mitochondrial && PF02874:ATP synthase alpha/beta family, beta-barrel domain|PF00006:ATP synthase alpha/beta family, nucleotide-binding domain	ATP-synt_ab
CL2G044763012_alt	20.7109	34.3917	32.2829	59.5912	65.9641	75.2412	29.1285	66.9322	-1.20347	0.00259176	0.023332	CL2G044763012_alt	Chr02_alt	45906690	45908150	-	1461	-	- && P54768.1 RecName: Full=Tyrosine/DOPA decarboxylase 1; Includes: RecName: Full=DOPA decarboxylase; Short=DDC; Includes: RecName: Full=Tyrosine decarboxylase [Papaver somniferum] && PF00282:Pyridoxal-dependent decarboxylase conserved domain	-
CL2G042816012_alt	38.5977	102.133	32.2829	128.794	100.945	158.403	57.6712	129.38	-1.1693	0.00261735	0.0234985	CL2G042816012_alt	Chr02_alt	32543765	32545748	-	372	-	- && - && -	-
CL7G063103012_alt	30.125	46.8978	41.3624	72.0861	85.9532	89.1014	39.4617	82.3802	-1.06438	0.00263138	0.0236015	CL7G063103012_alt	Chr07_alt	19753757	19754499	-	252	-	- && - && -	-
CL8G064293012_alt	0	0	0	15.3784	1.99891	6.93011	0	8.10246	-5.46733	0.00266074	0.0238155	CL8G064293012_alt	Chr08_alt	5935609	5936191	+	522	-	- && - && -	-
CL0G070074012_alt	1.88281	3.12652	7.06188	8.65033	39.9782	23.7604	4.02374	24.1297	-2.58855	0.00268241	0.0239608	CL0G070074012_alt	001307F_alt	68530	69314	-	300	-	- && - && -	-
CL6G060416012_alt	18.8281	8.33738	18.1591	46.1351	42.9766	43.5607	15.1082	44.2241	-1.54491	0.00268434	0.02397	CL6G060416012_alt	Chr06_alt	23597033	23598700	+	1356	-	- && Q6VAG1.1 RecName: Full=Tubulin alpha-1 chain; AltName: Full=Alpha-1-tubulin && PF03953:Tubulin C-terminal domain|PF00091:Tubulin/FtsZ family, GTPase domain	Tubulin
CL2G040230012_alt	10.3555	3.12652	4.03536	17.3007	27.9848	36.6306	5.83912	27.3053	-2.21268	0.00268884	0.023994	CL2G040230012_alt	Chr02_alt	3761021	3763041	+	1338	-	- && Q8GT20.1 RecName: Full=Benzyl alcohol O-benzoyltransferase; AltName: Full=Benzoyl coenzyme A:benzyl alcohol benzoyl transferase && PF02458:Transferase family	-
CL3G045699012_alt	14.1211	11.4639	3.02652	56.7077	34.981	20.7903	9.53717	37.493	-1.97196	0.0027021	0.0240823	CL3G045699012_alt	Chr03_alt	4027011	4027487	+	477	-	- && - && PF02536:mTERF	-
CL9G067800012_alt	4.70703	4.16869	7.06188	13.4561	20.9886	43.5607	5.31253	26.0018	-2.29063	0.00270825	0.0241186	CL9G067800012_alt	Chr09_alt	17227453	17230208	+	399	-	- && - && -	-
CL7G062023012_alt	0.941407	1.04217	0	25.951	4.99728	8.91014	0.661193	13.2861	-4.32664	0.00275302	0.0244187	CL7G062023012_alt	Chr07_alt	14332081	14336229	-	708	-	- && Q700D9.2 RecName: Full=Putative Myb family transcription factor At1g14600 && PF00249:Myb-like DNA-binding domain	Myb_DNA-binding
CL8G064058012_alt	0	2.08435	0	13.4561	11.9935	12.8702	0.694782	12.7733	-4.24551	0.00277712	0.0245914	CL8G064058012_alt	Chr08_alt	4474383	4477683	+	1293	-	- && - && -	-
CL5G056576012_alt	4.70703	5.21087	7.06188	42.2905	17.9902	17.8203	5.65993	26.0337	-2.20436	0.0028925	0.0254009	CL5G056576012_alt	Chr05_alt	43595570	43596181	-	612	-	- && - && -	-
CL7G061792012_alt	72.4883	31.2652	108.955	136.483	156.915	145.532	70.9027	146.31	-1.04355	0.00291346	0.0255426	CL7G061792012_alt	Chr07_alt	11487649	11490677	+	924	-	- && P0DI12.1 RecName: Full=SUMO-activating enzyme subunit 1B-1; AltName: Full=SUMO-activating enzyme subunit 1-2; AltName: Full=Ubiquitin-like 1-activating enzyme E1A >P0DI13.1 RecName: Full=SUMO-activating enzyme subunit 1B-2; AltName: Full=SUMO-activating enzyme subunit 1-2; AltName: Full=Ubiquitin-like 1-activating enzyme E1A && PF00899:ThiF family	-
CL8G064523012_alt	0	0	0	15.3784	2.99837	4.95008	0	7.77561	-5.408	0.00305932	0.0264884	CL8G064523012_alt	Chr08_alt	7245793	7246173	-	381	-	- && Q0V7Z5.1 RecName: Full=Auxin-responsive protein SAUR64; AltName: Full=Protein SMALL AUXIN UP RNA 64 && PF02519:Auxin responsive protein	Auxin_inducible
CL7G061347012_alt	32.0078	14.5904	12.1061	43.2517	50.9723	69.3011	19.5681	54.5083	-1.4712	0.00310645	0.026774	CL7G061347012_alt	Chr07_alt	7331307	7331516	+	210	-	- && - && -	-
CL6G059769012_alt	32.0078	36.4761	41.3624	82.6587	72.9603	72.2711	36.6154	75.9634	-1.0542	0.00311301	0.0268132	CL6G059769012_alt	Chr06_alt	19857253	19857906	-	303	-	- && - && -	-
CL0G071837012_alt	39.5391	59.4039	22.1945	102.843	68.9625	98.0115	40.3791	89.939	-1.15738	0.00314734	0.0270298	CL0G071837012_alt	004162F_alt	17119	20107	+	282	-	- && - && -	-
CL1G039585012_alt	10.3555	16.6748	33.2917	38.4459	57.9685	74.2512	20.1073	56.8885	-1.50319	0.00315496	0.0270689	CL1G039585012_alt	Chr01_alt	29341211	29341717	-	507	-	- && Q9ZT50.1 RecName: Full=E3 ubiquitin-protein ligase RHA2A; AltName: Full=RING-H2 finger A2a; AltName: Full=RING-H2 zinc finger protein RHA2a && PF13639:Ring finger domain	-
CL4G051658012_alt	26.3594	55.2352	31.274	74.9696	77.9576	92.0715	37.6229	81.6662	-1.12211	0.00327949	0.0279294	CL4G051658012_alt	Chr04_alt	27665262	27665510	-	249	-	- && - && -	-
CL9G067889012_alt	16.9453	4.16869	12.1061	61.5135	36.9799	21.7803	11.0734	40.0912	-1.84931	0.00337112	0.0284787	CL9G067889012_alt	Chr09_alt	19132413	19132988	+	576	-	- && Q09MG7.1 RecName: Full=Photosystem I assembly protein Ycf4 && PF02392:Ycf4	-
CL8G064275012_alt	71.5469	29.1808	50.442	162.434	43.9761	163.353	50.3899	123.254	-1.2881	0.00342118	0.028812	CL8G064275012_alt	Chr08_alt	5827417	5829296	-	465	-	- && Q8S8P0.1 PUTATIVE PSEUDOGENE: RecName: Full=Putative serine carboxypeptidase-like 52; Flags: Precursor && PF00450:Serine carboxypeptidase	Peptidase_S10
CL9G068221012_alt	32.9492	34.3917	23.2033	68.2415	49.9728	88.1114	30.1814	68.7752	-1.18817	0.00345897	0.0290568	CL9G068221012_alt	Chr09_alt	23475956	23476399	-	444	-	- && - && -	-
CL6G058199012_alt	28.2422	32.3074	35.3094	78.8141	71.9608	56.4309	31.953	69.0686	-1.11345	0.0035512	0.0296339	CL6G058199012_alt	Chr06_alt	9103036	9106299	+	1326	-	- && - && -	-
CL6G057911012_alt	55.543	38.5604	32.2829	108.61	97.9467	61.381	42.1288	89.3125	-1.08173	0.00356188	0.0297138	CL6G057911012_alt	Chr06_alt	5988467	5990662	+	240	-	- && - && -	-
CL6G057943012_alt	3.76563	1.04217	0	29.7956	13.9924	5.94009	1.6026	16.576	-3.34678	0.00356766	0.029734	CL6G057943012_alt	Chr06_alt	6256977	6257267	+	291	-	- && P07506.3 RecName: Full=Cytochrome c oxidase subunit 1; AltName: Full=Cytochrome c oxidase polypeptide I && -	-
CL8G064839012_alt	30.125	46.8978	45.3978	72.0861	75.9587	104.942	40.8069	84.3288	-1.04969	0.00360927	0.0299864	CL8G064839012_alt	Chr08_alt	10357532	10361697	+	1866	-	- && Q23892.2 RecName: Full=Lysosomal beta glucosidase; Flags: Precursor && PF00933:Glycosyl hydrolase family 3 N terminal domain|PF01915:Glycosyl hydrolase family 3 C-terminal domain	Glyco_hydro_3
CL9G068659012_alt	28.2422	33.3495	36.3182	87.4645	50.9723	75.2412	32.6367	71.226	-1.12776	0.00389184	0.0316948	CL9G068659012_alt	Chr09_alt	29426527	29427159	-	633	-	- && Q84TH6.1 RecName: Full=Dirigent protein 23; Short=AtDIR23; Flags: Precursor && PF03018:Dirigent-like protein	-
CL5G056050012_alt	39.5391	34.3917	42.3713	37.4848	59.9674	220.773	38.7674	106.075	-1.45146	0.00393303	0.031955	CL5G056050012_alt	Chr05_alt	40693586	40698383	-	2103	-	- && Q9LY75.1 RecName: Full=Peptidyl-prolyl cis-trans isomerase CYP63; Short=AtCYP63; Short=PPIase CYP63; AltName: Full=Cyclophilin-63; AltName: Full=Cyclophilin-like protein CypRS64 && PF00160:Cyclophilin type peptidyl-prolyl cis-trans isomerase/CLD	Pro_isomerase
CL4G049447012_alt	4.70703	6.25304	3.02652	15.3784	26.9853	23.7604	4.6622	22.0414	-2.24253	0.00396512	0.0321367	CL4G049447012_alt	Chr04_alt	5890559	5891806	+	354	-	- && - && -	-
CL4G050073012_alt	6.58985	17.7169	9.07956	58.63	25.9859	28.7105	11.1288	37.7754	-1.77088	0.0040407	0.0326496	CL4G050073012_alt	Chr04_alt	13996665	14002630	+	2187	-	- && P04146.3 RecName: Full=Copia protein; AltName: Full=Gag-int-pol protein; Contains: RecName: Full=Copia VLP protein; Contains: RecName: Full=Copia protease && PF07727:Reverse transcriptase (RNA-dependent DNA polymerase)	RVT_2
CL7G063019012_alt	57.4258	78.163	30.2652	125.91	97.9467	108.902	55.2847	110.92	-1.00585	0.0040795	0.0328929	CL7G063019012_alt	Chr07_alt	19306660	19306878	+	219	-	- && - && -	-
CL4G049580012_alt	4.70703	9.37956	5.0442	17.3007	30.9831	29.7005	6.37693	25.9948	-2.03259	0.00409846	0.0330189	CL4G049580012_alt	Chr04_alt	6811003	6811365	-	219	-	- && - && -	-
CL1G037809012_alt	14.1211	8.33738	6.05304	19.223	40.9777	40.5906	9.50384	33.5971	-1.81519	0.00412281	0.0331614	CL1G037809012_alt	Chr01_alt	10753325	10754290	-	363	-	- && - && -	-
CL0G070283012_alt	40.4805	54.193	49.4331	47.0963	152.917	117.812	48.0355	105.942	-1.14149	0.00426079	0.0339825	CL0G070283012_alt	001784F-002-01_alt	27704	30242	-	1161	-	- && Q8L5K4.1 RecName: Full=Gamma-terpinene synthase, chloroplastic; Short=ClgammaTS; Flags: Precursor && PF01397:Terpene synthase, N-terminal domain|PF03936:Terpene synthase family, metal binding domain	-
CL4G051258012_alt	6.58985	14.5904	20.1768	38.4459	35.9804	48.5108	13.7857	40.979	-1.57705	0.00441285	0.0348804	CL4G051258012_alt	Chr04_alt	25349183	25350237	-	222	-	- && - && -	-
CL0G071049012_alt	11.2969	7.29521	7.06188	115.338	6.99619	10.8902	8.55132	44.408	-2.37516	0.00443663	0.0349848	CL0G071049012_alt	002678F_alt	45650	48517	+	858	-	- && - && PF07534:TLD	-
CL1G039243012_alt	8.47266	12.5061	15.1326	35.5625	41.9772	30.6905	12.0371	36.0767	-1.58686	0.00454327	0.0355927	CL1G039243012_alt	Chr01_alt	25919774	25921375	+	1602	-	- && Q8GTB6.1 RecName: Full=Tetrahydrocannabinolic acid synthase; Short=THCAS; AltName: Full=Delta(1)-tetrahydrocannabinolic acid synthase; AltName: Full=THCA synthase; Flags: Precursor && PF08031:Berberine and berberine like|PF01565:FAD binding domain	FAD_binding_4
CL1G036889012_alt	0	1.04217	2.01768	6.72804	21.988	9.90016	1.01995	12.8721	-3.67682	0.00457211	0.035787	CL1G036889012_alt	Chr01_alt	4415197	4415676	-	480	-	- && Q9ZNS4.1 RecName: Full=Pathogenesis-related protein 1; Short=AtPRB1; Flags: Precursor && PF00188:Cysteine-rich secretory protein family	SCP
CL1G038458012_alt	19.7695	28.1387	46.4066	63.4358	85.9532	63.361	31.4383	70.9167	-1.17581	0.00474243	0.0368372	CL1G038458012_alt	Chr01_alt	16140026	16140865	+	351	-	- && - && -	-
CL0G070846012_alt	16.0039	22.9278	17.1503	67.2804	72.9603	19.8003	18.694	53.347	-1.51498	0.00494312	0.0379952	CL0G070846012_alt	002425F_alt	61221	62060	-	840	-	- && P93285.2 RecName: Full=Cytochrome c oxidase subunit 2; AltName: Full=Cytochrome c oxidase polypeptide II && PF00116:Cytochrome C oxidase subunit II, periplasmic domain|PF02790:Cytochrome C oxidase subunit II, transmembrane domain	-
CL3G047096012_alt	0.941407	0	0	9.61148	2.99837	15.8403	0.313802	9.48337	-4.73154	0.00495426	0.0380091	CL3G047096012_alt	Chr03_alt	19899746	19902696	+	408	-	- && - && PF00582:Universal stress protein family	Usp
CL4G049468012_alt	32.0078	18.7591	18.1591	52.8631	43.9761	70.2911	22.9754	55.7101	-1.27366	0.00512727	0.0390259	CL4G049468012_alt	Chr04_alt	6055995	6057698	-	837	-	- && - && PF00320:GATA zinc finger	GATA
CL2G042659012_alt	35.7735	14.5904	33.2917	50.9409	58.9679	89.1014	27.8852	66.3367	-1.24611	0.00528244	0.0398749	CL2G042659012_alt	Chr02_alt	30092122	30096865	+	843	-	- && - && PF14223:gag-polypeptide of LTR copia-type|PF13961:Domain of unknown function (DUF4219)	-
CL6G057641012_alt	19.7695	25.0122	6.05304	42.2905	54.9701	45.5407	16.9449	47.6004	-1.49041	0.0053706	0.0403793	CL6G057641012_alt	Chr06_alt	1876112	1876336	-	225	-	- && - && -	-
CL1G036905012_alt	2.82422	0	0	13.4561	17.9902	6.93011	0.941407	12.7921	-3.71704	0.00539895	0.0405005	CL1G036905012_alt	Chr01_alt	4528211	4529639	-	885	-	- && Q9SK91.2 RecName: Full=Transcription factor bHLH94; AltName: Full=Basic helix-loop-helix protein 94; Short=AtbHLH94; Short=bHLH 94; AltName: Full=Transcription factor EN 16; AltName: Full=bHLH transcription factor bHLH094 && PF00010:Helix-loop-helix DNA-binding domain	HLH
CL1G039703012_alt	3.76563	14.5904	19.168	35.5625	49.9728	33.6605	12.508	39.7319	-1.6743	0.00540623	0.0405207	CL1G039703012_alt	Chr01_alt	30544128	30544334	+	207	-	- && - && -	-
CL4G048802012_alt	0.941407	0	0	7.68919	0.999456	21.7803	0.313802	10.1563	-4.83018	0.00542341	0.0405921	CL4G048802012_alt	Chr04_alt	1562570	1565439	+	1233	-	- && Q7XB14.1 RecName: Full=Homogentisate geranylgeranyltransferase; Short=HGGT; Flags: Precursor && PF01040:UbiA prenyltransferase family	UbiA
CL1G039207012_alt	0.941407	0	0	20.1841	1.99891	6.93011	0.313802	9.70438	-4.76609	0.00546987	0.0408661	CL1G039207012_alt	Chr01_alt	25538564	25538800	+	237	-	- && Q5SMM8.1 RecName: Full=Putrescine hydroxycinnamoyltransferase 1; Short=OsPHT1; AltName: Full=BAHD-like hydroxycinnamoyl transferase HCT3; AltName: Full=Hydroxycinnamoyltransferase 3; Short=OsHCT3 && -	-
CL6G059154012_alt	0	0	0	7.68919	1.99891	10.8902	0	6.85942	-5.22614	0.00550611	0.0410257	CL6G059154012_alt	Chr06_alt	16387656	16388072	+	417	-	- && Q00451.1 RecName: Full=36.4 kDa proline-rich protein && PF14547:Hydrophobic seed protein	-
CL6G059148012_alt	3.76563	3.12652	1.00884	19.223	13.9924	15.8403	2.63366	16.3519	-2.6294	0.00551201	0.0410581	CL6G059148012_alt	Chr06_alt	16340947	16341618	-	534	-	- && - && -	-
CL0G069744012_alt	21.6524	30.223	44.3889	34.6013	67.963	142.562	32.0881	81.7089	-1.34959	0.00553462	0.0411456	CL0G069744012_alt	000829F-002-01_alt	33805	38615	+	936	-	- && Q5M721.2 RecName: Full=RNA pseudouridine synthase 5; AltName: Full=RNA pseudouridylate synthase 5; AltName: Full=RNA-uridine isomerase 5 && PF00849:RNA pseudouridylate synthase	-
CL9G066907012_alt	0.941407	5.21087	0	10.5726	16.9908	20.7903	2.05076	16.1179	-2.99367	0.00562187	0.0416075	CL9G066907012_alt	Chr09_alt	4719631	4720144	+	411	-	- && Q9LS90.1 RecName: Full=Armadillo repeat-containing protein LFR; AltName: Full=Protein LEAF AND FLOWER RELATED && -	-
CL1G036346012_alt	1.88281	3.12652	3.02652	22.1064	7.99565	19.8003	2.67862	16.6341	-2.64115	0.00571173	0.0421265	CL1G036346012_alt	Chr01_alt	296941	300121	+	1329	-	- && P46277.1 RecName: Full=G2/mitotic-specific cyclin-1; AltName: Full=B-like cyclin; AltName: Full=CycMs1 && PF02984:Cyclin, C-terminal domain|PF00134:Cyclin, N-terminal domain	Cyclin_C
CL7G062490012_alt	16.0039	16.6748	12.1061	30.7567	32.9821	61.381	14.9283	41.7066	-1.48173	0.00572311	0.0421686	CL7G062490012_alt	Chr07_alt	16788275	16788682	-	276	-	- && - && -	-
CL2G043702012_alt	24.4766	18.7591	29.2563	48.0574	59.9674	57.4209	24.164	55.1486	-1.18901	0.00575177	0.0423442	CL2G043702012_alt	Chr02_alt	39580479	39582356	-	450	-	- && Q9MA98.1 RecName: Full=DNA excision repair protein ERCC-1; Short=AtERCC1; Short=AtRAD10; AltName: Full=Ultraviolet hypersensitive 7 && -	-
CL7G063365012_alt	13.1797	20.8435	3.02652	48.0574	35.9804	35.6406	12.3499	39.8928	-1.69431	0.00580822	0.0426295	CL7G063365012_alt	Chr07_alt	21454277	21454784	-	234	-	- && - && -	-
CL8G065429012_alt	36.7149	33.3495	39.3447	66.3192	59.9674	98.0115	36.4697	74.766	-1.03519	0.00582731	0.0426869	CL8G065429012_alt	Chr08_alt	14557815	14560293	+	1389	-	- && O81077.1 RecName: Full=Abscisic acid 8'-hydroxylase 2; Short=ABA 8'-hydroxylase 2; AltName: Full=Cytochrome P450 707A2 && PF00067:Cytochrome P450	p450
CL2G041476012_alt	16.9453	10.4217	7.06188	24.9899	38.9788	42.5707	11.4763	35.5131	-1.62382	0.00590858	0.0431154	CL2G041476012_alt	Chr02_alt	15567946	15573670	+	897	-	- && Q54YW1.1 RecName: Full=ELMO domain-containing protein A && PF04727:ELMO/CED-12 family	-
CL2G040505012_alt	12.2383	27.0965	41.3624	60.5523	96.9472	44.5507	26.8991	67.3501	-1.32753	0.00602505	0.0437965	CL2G040505012_alt	Chr02_alt	5560289	5560750	-	405	-	- && - && -	-
CL6G058308012_alt	2.82422	5.21087	4.03536	42.2905	15.9913	6.93011	4.02348	21.7373	-2.44045	0.00603649	0.0438489	CL6G058308012_alt	Chr06_alt	9952043	9952474	-	432	-	- && - && PF14368:Probable lipid transfer	-
CL8G064393012_alt	16.0039	7.29521	11.0972	40.3682	21.988	44.5507	11.4655	35.6357	-1.63076	0.00608444	0.0441313	CL8G064393012_alt	Chr08_alt	6470509	6472810	-	1230	-	- && Q8L883.1 RecName: Full=Auxin transporter-like protein 5; AltName: Full=AUX1-like protein 5; AltName: Full=MtLAX5 && PF01490:Transmembrane amino acid transporter protein	Aa_trans
CL5G052351012_alt	5.64844	5.21087	3.02652	16.3395	19.9891	25.7404	4.62861	20.6897	-2.15773	0.00611322	0.0442432	CL5G052351012_alt	Chr05_alt	3728715	3730515	+	387	-	- && - && -	-
CL4G049715012_alt	0	2.08435	0	6.72804	20.9886	6.93011	0.694782	11.5489	-4.09603	0.0061307	0.0443455	CL4G049715012_alt	Chr04_alt	8446358	8453219	-	1620	-	- && P0CT42.1 RecName: Full=Transposon Tf2-7 polyprotein; AltName: Full=Retrotransposable element Tf2 155 kDa protein >P0CT43.1 RecName: Full=Transposon Tf2-8 polyprotein; AltName: Full=Retrotransposable element Tf2 155 kDa protein && PF00665:Integrase core domain|PF00385:Chromo (CHRromatin Organisation MOdifier) domain	rve
CL0G069522012_alt	808.668	1191.2	490.296	1915.57	1505.18	1585.02	830.056	1668.59	-1.00746	0.00614165	0.0444005	CL0G069522012_alt	000278F-002-01_alt	25843	31638	+	1893	-	- && Q93Z16.1 RecName: Full=Dolichyl-diphosphooligosaccharide--protein glycosyltransferase subunit 2; AltName: Full=Protein HAPLESS 6; AltName: Full=Ribophorin II; Short=RPN-II; AltName: Full=Ribophorin-2; Flags: Precursor && PF05817:Oligosaccharyltransferase subunit Ribophorin II	-
CL3G046961012_alt	0	0	1.00884	17.3007	6.99619	2.97005	0.33628	9.08897	-4.67123	0.0062281	0.0448542	CL3G046961012_alt	Chr03_alt	19046749	19049174	-	1176	-	- && Q9M439.1 RecName: Full=Branched-chain-amino-acid aminotransferase 2, chloroplastic; Short=Atbcat-2; Flags: Precursor && PF01063:Amino-transferase class IV	-
CL9G066840012_alt	5.64844	14.5904	8.07072	34.6013	29.9837	27.7204	9.43653	30.7685	-1.71265	0.006241	0.0448861	CL9G066840012_alt	Chr09_alt	4169849	4170268	-	267	-	- && Q9LUJ4.1 RecName: Full=Pentatricopeptide repeat-containing protein At3g22670, mitochondrial; Flags: Precursor && -	-
CL2G044403012_alt	33.8906	36.4761	50.442	118.221	62.9657	68.3111	40.2696	83.166	-1.04796	0.0062485	0.0449069	CL2G044403012_alt	Chr02_alt	43741463	43741716	+	219	-	- && - && -	-
CL2G039745012_alt	22.5938	68.7834	60.5304	115.338	73.9598	130.682	50.6359	106.66	-1.07902	0.00624897	0.0449069	CL2G039745012_alt	Chr02_alt	220522	223182	-	294	-	- && - && -	-
CL2G042537012_alt	22.5938	20.8435	28.2475	46.1351	66.9636	50.4908	23.8949	54.5298	-1.18981	0.00626353	0.0449871	CL2G042537012_alt	Chr02_alt	28512489	28513470	-	599	-	- && - && -	-
CL4G051563012_alt	42.3633	28.1387	34.3005	52.8631	67.963	101.972	34.9342	74.2659	-1.08524	0.0063494	0.0454437	CL4G051563012_alt	Chr04_alt	27190297	27190688	+	273	-	- && - && -	-
CL6G059236012_alt	8.47266	14.5904	14.1238	42.2905	35.9804	28.7105	12.3956	35.6605	-1.52907	0.00640513	0.0457191	CL6G059236012_alt	Chr06_alt	16906480	16907846	+	1002	-	- && Q9LEH3.1 RecName: Full=Peroxidase 15; Short=Prx15; AltName: Full=Anionic peroxidase; Flags: Precursor && PF00141:Peroxidase	-
CL4G051452012_alt	19.7695	20.8435	19.168	45.174	52.9712	43.5607	19.927	47.2353	-1.24526	0.0064715	0.0460317	CL4G051452012_alt	Chr04_alt	26607404	26609130	-	1587	-	- && H2DH22.1 RecName: Full=Cytochrome P450 CYP73A100 [Panax ginseng] && PF00067:Cytochrome P450	p450
CL4G050480012_alt	40.4805	62.5304	38.3359	69.2027	73.9598	148.502	47.1156	97.2216	-1.04663	0.00656873	0.0465858	CL4G050480012_alt	Chr04_alt	17557715	17558092	-	204	-	- && - && -	-
CL9G067757012_alt	14.1211	5.21087	20.1768	68.2415	23.9869	33.6605	13.1696	41.963	-1.66991	0.00658208	0.0466555	CL9G067757012_alt	Chr09_alt	16545429	16550072	-	759	-	- && - && PF13639:Ring finger domain	-
CL2G041256012_alt	1.88281	6.25304	7.06188	16.3395	18.9897	31.6805	5.06591	22.3366	-2.14934	0.0066271	0.0468743	CL2G041256012_alt	Chr02_alt	12577967	12578721	+	384	-	- && Q9LW63.1 RecName: Full=Putative pentatricopeptide repeat-containing protein At3g23330 && PF14432:DYW family of nucleic acid deaminases	-
CL9G066315012_alt	49.8946	34.3917	40.3536	52.8631	91.95	109.892	41.5466	84.9016	-1.02835	0.00675503	0.0476099	CL9G066315012_alt	Chr09_alt	1181366	1181809	-	444	-	- && - && -	-
CL8G065017012_alt	3.76563	5.21087	3.02652	12.4949	22.9875	21.7803	4.001	19.0876	-2.25624	0.00678088	0.0476989	CL8G065017012_alt	Chr08_alt	12166190	12166503	-	225	-	- && - && -	-
CL2G041327012_alt	4.70703	9.37956	6.05304	43.2517	13.9924	21.7803	6.71321	26.3415	-1.97898	0.0068471	0.0480074	CL2G041327012_alt	Chr02_alt	13871411	13875423	-	2157	-	- && F4I2H7.1 RecName: Full=Protein TPX2; Short=AtTPX2; AltName: Full=Targeting protein for XKLP2 && PF06886:Targeting protein for Xklp2 (TPX2)|PF12214:Cell cycle regulated microtubule associated protein	-
CL1G037879012_alt	32.0078	29.1808	53.4685	62.4746	72.9603	101.972	38.2191	79.1355	-1.05007	0.006859	0.0480402	CL1G037879012_alt	Chr01_alt	11154472	11159398	-	1836	-	- && Q9SZD1.1 RecName: Full=Protein tesmin/TSO1-like CXC 5; Short=AtTCX5 && PF03638:Tesmin/TSO1-like CXC domain, cysteine-rich domain	-
CL5G057110012_alt	14.1211	29.1808	30.2652	94.1925	40.9777	46.5307	24.5224	60.567	-1.30921	0.00691674	0.0483807	CL5G057110012_alt	Chr05_alt	46245751	46245993	+	243	-	- && - && -	-
CL0G069458012_alt	3.76563	3.12652	2.01768	9.61148	1.99891	166.323	2.96994	59.311	-4.31838	0.006963	0.0486144	CL0G069458012_alt	000067F-001-01_alt	91911	93968	+	642	-	- && Q8W485.1 RecName: Full=Uncharacterized protein At5g50100, mitochondrial; Flags: Precursor && PF04134:Protein of unknown function, DUF393	-
CL9G068719012_alt	0	0	0	10.5726	1.99891	6.93011	0	6.50055	-5.14924	0.0070095	0.0488747	CL9G068719012_alt	Chr09_alt	29844249	29844790	-	237	-	- && Q9LVA7.1 RecName: Full=Chloride conductance regulatory protein ICln; Short=I(Cln); AltName: Full=Chloride ion current inducer protein; Short=ClCI && -	-
CL6G059748012_alt	23.5352	26.0543	9.07956	67.2804	26.9853	64.351	19.5564	52.8722	-1.43515	0.00704497	0.0490297	CL6G059748012_alt	Chr06_alt	19752316	19755428	-	2205	-	- && Q67UL3.1 RecName: Full=Probable auxin efflux carrier component 1c; Short=OsPIN1c; AltName: Full=OsPIN1a && PF03547:Membrane transport protein	-
CL3G047231012_alt	17.8867	34.3917	37.3271	64.3969	69.9619	59.4009	29.8685	64.5866	-1.11649	0.00704582	0.0490297	CL3G047231012_alt	Chr03_alt	20792705	20792905	-	201	-	- && - && -	-
CL8G064107012_alt	37.6563	8.33738	26.2298	54.7854	61.9663	64.351	24.0745	60.3676	-1.31972	0.00711516	0.0494048	CL8G064107012_alt	Chr08_alt	4789635	4790651	+	1017	-	- && Q9FH92.1 RecName: Full=Protein IRX15-LIKE && PF04669:Polysaccharide biosynthesis	-
CL8G064652012_alt	7.53125	12.5061	2.01768	24.0287	18.9897	42.5707	7.35167	28.5297	-1.95947	0.0071892	0.0498155	CL8G064652012_alt	Chr08_alt	8093260	8094627	-	1092	-	- && Q8VZG8.3 RecName: Full=MDIS1-interacting receptor like kinase 2; Short=AtMIK2; AltName: Full=Probable LRR receptor-like serine/threonine-protein kinase At4g08850; Flags: Precursor && PF13855:Leucine rich repeat|PF00069:Protein kinase domain	Pkinase

## Sheet: AK30vsYK30
Table S2-2. The differentially expressed genes (DEGs) of each pair-wise comparison of AK30 vs YK30
gene_id	AK30_1	AK30_2	AK30_3	YK30_1	YK30_2	YK30_3	AK30	YK30	log2FoldChange	pvalue	padj	gene_name	gene_chr	gene_start	gene_end	gene_strand	gene_length	gene_biotype	gene_description	tf_family
CL9G068483012_alt	66183.3	63805.9	69742.8	8244.63	7528.6	6120.43	66577.3	7297.89	3.18945	3.10378e-148	2.15681e-144	CL9G068483012_alt	Chr09_alt	26677945	26678441	-	387	-	- && P19873.1 RecName: Full=Inhibitor of trypsin and hageman factor; AltName: Full=CMTI-V && PF00280:Potato inhibitor I family	-
CL5G054181012_alt	959.191	1055.22	1093.98	32.0954	41.5665	59.8749	1036.13	44.5123	4.54361	3.17455e-96	8.02181e-93	CL5G054181012_alt	Chr05_alt	23172246	23174464	-	1101	-	- && Q9FLU5.1 RecName: Full=Heavy metal-associated isoprenylated plant protein 9; Short=AtHIP09; Flags: Precursor && PF00403:Heavy-metal-associated domain	HMA
CL9G067194012_alt	2300.77	2241.59	2404.96	448.363	405.527	439.421	2315.77	431.104	2.42524	2.28681e-79	4.54031e-76	CL9G067194012_alt	Chr09_alt	7477343	7479197	+	1164	-	- && Q39224.1 RecName: Full=Protein SRG1; Short=AtSRG1; AltName: Full=Protein SENESCENCE-RELATED GENE 1 && PF03171:2OG-Fe(II) oxygenase superfamily|PF14226:non-haem dioxygenase in morphine synthesis N-terminal	2OG-FeII_Oxy
CL2G040190012_alt	1593.12	1494.4	1774.85	152.696	198.708	118.735	1620.79	156.713	3.37057	3.1566e-76	4.61794e-73	CL2G040190012_alt	Chr02_alt	3448602	3449069	+	348	-	- && - && PF14368:Probable lipid transfer	-
CL0G071199012_alt	880.871	702.485	994.435	68.0812	57.7875	67.9935	859.264	64.6208	3.73266	2.14541e-69	2.38536e-66	CL0G071199012_alt	002943F_alt	20532	21793	+	658	-	- && - && -	-
CL9G067079012_alt	1791.23	2008.09	1811.68	147.833	240.275	250.663	1870.33	212.924	3.13597	1.18389e-66	1.13474e-63	CL9G067079012_alt	Chr09_alt	6197662	6198035	-	339	-	- && - && -	-
CL2G042601012_alt	2870.2	2630.1	3031.08	672.059	697.506	733.721	2843.79	701.095	2.02025	6.49225e-59	4.74891e-56	CL2G042601012_alt	Chr02_alt	29171376	29173242	-	1101	-	- && Q9MB94.1 RecName: Full=1-aminocyclopropane-1-carboxylate oxidase; Short=ACC oxidase; AltName: Full=Ethylene-forming enzyme; Short=EFE && PF14226:non-haem dioxygenase in morphine synthesis N-terminal|PF03171:2OG-Fe(II) oxygenase superfamily	2OG-FeII_Oxy
CL3G046981012_alt	8297.33	7709.45	8279.99	2211.67	2252.7	2551.28	8095.59	2338.55	1.79159	2.13992e-58	1.52516e-55	CL3G046981012_alt	Chr03_alt	19165388	19168503	-	1557	-	- && P92934.1 RecName: Full=Amino acid permease 6; AltName: Full=Amino acid transporter AAP6 && PF01490:Transmembrane amino acid transporter protein	Aa_trans
CL0G069967012_alt	905.749	811.783	952.626	114.765	101.382	133.957	890.053	116.701	2.93122	1.06348e-56	6.87454e-54	CL0G069967012_alt	001135F_alt	165052	166751	+	1134	-	- && Q03773.1 RecName: Full=Glucan endo-1,3-beta-glucosidase; AltName: Full=(1->3)-beta-glucan endohydrolase; Short=(1->3)-beta-glucanase; AltName: Full=Beta-1,3-endoglucanase; Flags: Precursor && PF00332:Glycosyl hydrolases family 17	Glyco_hydro_17
CL8G065384012_alt	1028.3	878.355	919.777	83.6426	71.981	129.898	942.143	95.1739	3.30816	1.84867e-54	1.04869e-51	CL8G065384012_alt	Chr08_alt	14214193	14215599	-	819	-	- && Q9ZW04.1 RecName: Full=Tropinone reductase homolog At2g29170 && PF00106:short chain dehydrogenase	adh_short
CL5G051935012_alt	4092	4010.23	4292.29	1126.26	962.112	820.996	4131.51	969.789	2.09067	4.15471e-54	2.30968e-51	CL5G051935012_alt	Chr05_alt	1248110	1248829	-	636	-	- && - && -	-
CL9G067017012_alt	2858.22	2820.87	2843.94	782.934	837.412	812.878	2841.01	811.075	1.80859	4.6043e-54	2.49152e-51	CL9G067017012_alt	Chr09_alt	5552254	5555267	+	1665	-	- && Q8VYR4.1 RecName: Full=Cellulose synthase-like protein G2; Short=AtCslG2 && PF03552:Cellulose synthase	-
CL2G040547012_alt	7931.53	7427.27	7073.53	2295.31	2011.41	1825.68	7477.44	2044.13	1.87097	9.31107e-54	4.79279e-51	CL2G040547012_alt	Chr02_alt	5840858	5855221	-	10110	-	- && - && -	-
CL3G047132012_alt	3287.6	3006.68	3334.69	871.439	781.652	662.683	3209.66	771.925	2.05566	2.93024e-52	1.42893e-49	CL3G047132012_alt	Chr03_alt	20128438	20130153	-	1116	-	- && Q9FZ96.1 RecName: Full=Purine permease 1; Short=AtPUP1 && PF16913:Purine nucleobase transmembrane transport	-
CL2G040754012_alt	2111.88	1981.27	1791.77	493.102	441.01	420.139	1961.64	451.417	2.11936	6.42119e-52	3.0773e-49	CL2G040754012_alt	Chr02_alt	7167228	7171904	-	1338	-	- && Q9SIN2.1 RecName: Full=Protein trichome birefringence-like 39 && PF14416:PMR5 N terminal Domain|PF13839:GDSL/SGNH-like Acyl-Esterase family found in Pmr5 and Cas1p	-
CL9G066301012_alt	4664.19	4767.36	4128.05	1331.47	1125.34	1071.66	4519.87	1176.16	1.94204	1.08833e-51	5.04188e-49	CL9G066301012_alt	Chr09_alt	1092388	1097894	+	2310	-	- && Q9FGY1.1 RecName: Full=Beta-D-xylosidase 1; Short=AtBXL1; AltName: Full=Alpha-L-arabinofuranosidase; Flags: Precursor && PF01915:Glycosyl hydrolase family 3 C-terminal domain|PF00933:Glycosyl hydrolase family 3 N terminal domain|PF14310:Fibronectin type III-like domain	Glyco_hydro_3_C
CL5G055014012_alt	536.263	446.133	441.971	14.5888	26.3592	35.519	474.789	25.489	4.22395	1.16624e-48	4.91164e-46	CL5G055014012_alt	Chr05_alt	33231334	33232673	-	696	-	- && O04138.2 RecName: Full=Chitinase 4; AltName: Full=OsChia2b; AltName: Full=Pathogenesis related (PR)-3 chitinase 4; Flags: Precursor && PF00182:Chitinase class I	-
CL9G066203012_alt	513.227	509.724	593.276	63.2183	62.8566	51.7563	538.743	59.277	3.18339	9.30947e-47	3.75023e-44	CL9G066203012_alt	Chr09_alt	568468	570184	+	996	-	- && Q9LDE1.1 RecName: Full=Transcription factor MYB108; AltName: Full=Myb-related protein 108; Short=AtMYB108; AltName: Full=Protein BOTRYTIS-SUSCEPTIBLE 1 && PF00249:Myb-like DNA-binding domain	Myb_DNA-binding
CL2G040433012_alt	986.834	993.614	984.48	215.915	216.957	188.758	988.309	207.21	2.25366	2.09325e-45	7.86272e-43	CL2G040433012_alt	Chr02_alt	5149108	5151602	+	1179	-	- && Q9SBK6.1 RecName: Full=Jasmonate O-methyltransferase; AltName: Full=Floral nectary-specific protein 1; AltName: Full=S-adenosyl-L-methionine:jasmonic acid carboxyl methyltransferase && PF03492:SAM dependent carboxyl methyltransferase	-
CL7G061033012_alt	1796.76	1839.18	1619.56	436.692	332.532	298.36	1751.83	355.861	2.29887	2.24221e-45	8.30994e-43	CL7G061033012_alt	Chr07_alt	5118838	5119992	+	822	-	- && Q9SV31.1 RecName: Full=Probable aquaporin PIP2-5; AltName: Full=Plasma membrane intrinsic protein 2-5; Short=AtPIP2;5; AltName: Full=Plasma membrane intrinsic protein 2d; Short=PIP2d && PF00230:Major intrinsic protein	-
CL4G049990012_alt	2661.04	2730.45	2567.21	867.549	736.031	773.299	2652.9	792.293	1.74327	4.26074e-44	1.48039e-41	CL4G049990012_alt	Chr04_alt	12880379	12885713	-	1065	-	- && Q9SQ64.1 RecName: Full=Non-functional NADPH-dependent codeinone reductase 2 && PF00248:Aldo/keto reductase family	Aldo_ket_red
CL2G044606012_alt	2073.18	1989.22	1848.51	520.335	384.236	353.16	1970.3	419.244	2.23202	8.58135e-44	2.94478e-41	CL2G044606012_alt	Chr02_alt	44914387	44915784	+	1302	-	- && - && PF00564:PB1 domain	-
CL1G037597012_alt	2363.43	1863.03	2178	594.252	526.171	476.969	2134.82	532.464	2.0032	4.65568e-42	1.48746e-39	CL1G037597012_alt	Chr01_alt	8590070	8591275	-	804	-	- && Q6RYA0.1 RecName: Full=Salicylic acid-binding protein 2; Short=NtSABP2; AltName: Full=Methyl salicylate esterase && PF12697:Alpha/beta hydrolase family	-
CL9G067085012_alt	993.284	958.838	947.649	219.805	189.584	151.209	966.59	186.866	2.37017	9.24505e-41	2.88736e-38	CL9G067085012_alt	Chr09_alt	6264959	6266900	-	906	-	- && Q9SPK4.1 RecName: Full=Phosphoenolpyruvate carboxylase kinase 1; Short=AtPPCK1 && PF00069:Protein kinase domain	Pkinase
CL2G043743012_alt	960.113	921.08	1022.31	230.504	172.349	173.536	967.833	192.129	2.3318	2.94696e-40	8.90365e-38	CL2G043743012_alt	Chr02_alt	40036959	40038297	-	525	-	- && Q9ZNV9.1 RecName: Full=Histidine-containing phosphotransfer protein 1 && PF01627:Hpt domain	Hpt
CL1G037614012_alt	304.066	393.471	340.437	21.397	18.2487	27.4004	345.992	22.3487	3.9527	6.38818e-40	1.889e-37	CL1G037614012_alt	Chr01_alt	8706147	8707631	+	990	-	- && Q9FX85.1 RecName: Full=Peroxidase 10; Short=Atperox P10; AltName: Full=ATP5a; Flags: Precursor && PF00141:Peroxidase	-
CL3G045728012_alt	461.628	469.98	411.113	43.7665	62.8566	46.6821	447.573	51.1017	3.13185	2.04897e-38	5.75284e-36	CL3G045728012_alt	Chr03_alt	4320865	4321485	+	621	-	- && - && PF13855:Leucine rich repeat	-
CL5G053185012_alt	333.552	382.541	450.93	36.9584	38.525	32.4745	389.008	35.986	3.43369	3.41581e-38	9.49457e-36	CL5G053185012_alt	Chr05_alt	9101525	9102322	-	798	-	- && Q9SGA8.1 RecName: Full=UDP-glycosyltransferase 83A1 && PF00201:UDP-glucoronosyl and UDP-glucosyl transferase	UDPGT
CL5G055634012_alt	1796.76	1739.82	1988.87	588.416	539.35	503.355	1841.81	543.707	1.75997	6.82619e-38	1.8602e-35	CL5G055634012_alt	Chr05_alt	38271002	38271556	+	285	-	- && - && -	-
CL0G070411012_alt	2251.93	2076.65	2033.66	713.88	635.663	559.171	2120.75	636.238	1.73674	3.76388e-36	9.59824e-34	CL0G070411012_alt	001921F_alt	51639	54422	-	645	-	- && Q9ZT50.1 RecName: Full=E3 ubiquitin-protein ligase RHA2A; AltName: Full=RING-H2 finger A2a; AltName: Full=RING-H2 zinc finger protein RHA2a && PF13639:Ring finger domain	-
CL6G058841012_alt	955.506	944.927	1000.41	264.544	248.385	235.44	966.947	249.456	1.95436	5.0716e-36	1.28155e-33	CL6G058841012_alt	Chr06_alt	14609787	14611295	+	1509	-	- && Q5NE24.1 RecName: Full=Nodulation-signaling pathway 2 protein && PF03514:GRAS domain family	GRAS
CL7G062960012_alt	2989.06	2936.13	3229.17	1138.9	1118.24	1122.4	3051.46	1126.51	1.43759	1.72928e-35	4.17975e-33	CL7G062960012_alt	Chr07_alt	19021255	19023814	+	1194	-	- && P25858.2 RecName: Full=Glyceraldehyde-3-phosphate dehydrogenase GAPC1, cytosolic; AltName: Full=NAD-dependent glyceraldehydephosphate dehydrogenase C subunit 1 && PF00044:Glyceraldehyde 3-phosphate dehydrogenase, NAD binding domain|PF02800:Glyceraldehyde 3-phosphate dehydrogenase, C-terminal domain	-
CL4G048710012_alt	6020.51	6485.32	6368.76	2593.89	2397.68	2228.56	6291.53	2406.71	1.38625	2.24312e-35	5.37498e-33	CL4G048710012_alt	Chr04_alt	915497	919113	-	1446	-	- && Q8S9J6.1 RecName: Full=Aspartyl protease family protein At5g10770; Flags: Precursor && PF14541:Xylanase inhibitor C-terminal|PF14543:Xylanase inhibitor N-terminal	-
CL7G061272012_alt	1572.85	1580.84	1546.9	478.514	336.587	328.804	1566.86	381.302	2.03823	5.34483e-35	1.22781e-32	CL7G061272012_alt	Chr07_alt	6811213	6812302	+	759	-	- && O82598.1 RecName: Full=Aquaporin TIP1-3; AltName: Full=Gamma-tonoplast intrinsic protein 3; Short=Gamma-TIP3; AltName: Full=Tonoplast intrinsic protein 1-3; Short=AtTIP1;3; Contains: RecName: Full=Aquaporin TIP1-3, N-terminally processed && PF00230:Major intrinsic protein	-
CL9G067075012_alt	509.542	448.12	487.761	68.0812	84.1468	61.9045	481.807	71.3775	2.75534	5.75374e-35	1.30025e-32	CL9G067075012_alt	Chr09_alt	6152797	6153471	+	675	-	- && Q8LDC8.2 RecName: Full=Ethylene-responsive transcription factor 1B; Short=AtERF1B; AltName: Full=Ethylene-responsive element-binding factor 1B; Short=EREBP-1B && PF00847:AP2 domain	AP2
CL7G060523012_alt	4225.6	3782.69	3824.44	1434.57	1165.89	1028.02	3944.24	1209.49	1.70518	3.18017e-34	7.01555e-32	CL7G060523012_alt	Chr07_alt	173096	173951	-	693	-	- && Q96247.1 RecName: Full=Auxin transporter protein 1; AltName: Full=Auxin influx carrier protein 1; AltName: Full=Polar auxin transport inhibitor-resistant protein 1 && PF01490:Transmembrane amino acid transporter protein	Aa_trans
CL9G067078012_alt	343.687	285.167	294.647	3.89035	20.2763	16.2373	307.834	13.468	4.52267	4.44672e-34	9.73236e-32	CL9G067078012_alt	Chr09_alt	6193908	6194844	+	255	-	- && - && -	-
CL8G064685012_alt	1008.95	848.547	1037.24	233.421	255.482	212.099	964.911	233.667	2.04602	8.46568e-34	1.82413e-31	CL8G064685012_alt	Chr08_alt	8673382	8674348	+	828	-	- && Q9SPK4.1 RecName: Full=Phosphoenolpyruvate carboxylase kinase 1; Short=AtPPCK1 && PF00069:Protein kinase domain	Pkinase
CL5G053081012_alt	278.267	205.678	285.688	3.89035	10.1382	9.13346	256.544	7.72066	5.06143	8.76978e-34	1.87511e-31	CL5G053081012_alt	Chr05_alt	8408681	8410681	-	801	-	- && Q9C554.1 RecName: Full=Expansin-A1; Short=AtEXPA1; AltName: Full=Alpha-expansin-1; Short=At-EXP1; Short=AtEx1; AltName: Full=Ath-ExpAlpha-1.2; Flags: Precursor && PF03330:Rare lipoprotein A (RlpA)-like double-psi beta-barrel|PF01357:Pollen allergen	-
CL6G057785012_alt	2189.28	2234.64	2172.03	623.429	524.143	350.116	2198.65	499.229	2.13841	2.40201e-33	4.98255e-31	CL6G057785012_alt	Chr06_alt	4479323	4480478	+	864	-	- && P43287.2 RecName: Full=Aquaporin PIP2-2; AltName: Full=Plasma membrane intrinsic protein 2-2; Short=AtPIP2;2; AltName: Full=Plasma membrane intrinsic protein 2b; Short=PIP2b; AltName: Full=TMP2b; Contains: RecName: Full=Aquaporin PIP2-2, N-terminally processed && PF00230:Major intrinsic protein	-
CL4G051375012_alt	2480.44	2578.43	2498.53	910.343	792.804	670.802	2519.13	791.316	1.67032	2.84001e-33	5.84747e-31	CL4G051375012_alt	Chr04_alt	26151823	26155773	+	2478	-	- && Q80XQ2.2 RecName: Full=TBC1 domain family member 5 && PF00566:Rab-GTPase-TBC domain	TBC
CL0G071874012_alt	1386.73	1409.94	1406.54	439.61	327.463	420.139	1401.07	395.737	1.82359	1.7004e-32	3.44994e-30	CL0G071874012_alt	004306F_alt	16196	16712	+	471	-	- && Q9ZT50.1 RecName: Full=E3 ubiquitin-protein ligase RHA2A; AltName: Full=RING-H2 finger A2a; AltName: Full=RING-H2 zinc finger protein RHA2a && -	-
CL4G049283012_alt	1034.75	960.825	909.823	251.9	270.689	206.01	968.465	242.867	1.99552	2.46388e-32	4.96276e-30	CL4G049283012_alt	Chr04_alt	4837304	4840248	+	480	-	- && - && -	-
CL6G058882012_alt	4261.54	4561.68	4733.27	1701.06	1589.66	1883.52	4518.83	1724.75	1.38954	6.44895e-32	1.28039e-29	CL6G058882012_alt	Chr06_alt	14840690	14843261	-	1671	-	- && Q6IEQ7.1 RecName: Full=WRKY transcription factor WRKY24; Short=OsWRKY24 && PF03106:WRKY DNA -binding domain	WRKY
CL5G053782012_alt	2440.82	2507.88	2515.45	1005.66	937.78	946.835	2488.05	963.424	1.36866	3.22127e-31	6.21795e-29	CL5G053782012_alt	Chr05_alt	16222821	16226183	+	1968	-	- && Q9LRR7.1 RecName: Full=9-cis-epoxycarotenoid dioxygenase NCED3, chloroplastic; Short=AtNCED3; AltName: Full=Protein SALT TOLERANT 1; Flags: Precursor && PF03055:Retinal pigment epithelial membrane protein	RPE65
CL9G067089012_alt	656.046	705.466	712.728	133.245	139.907	77.127	691.413	116.759	2.56527	3.59445e-31	6.89043e-29	CL9G067089012_alt	Chr09_alt	6292484	6293715	+	807	-	- && Q7XBH4.2 RecName: Full=Myb-related protein Myb4; AltName: Full=OsMyb4; AltName: Full=Transcription factor RLTR1 && PF00249:Myb-like DNA-binding domain	Myb_DNA-binding
CL0G070211012_alt	597.997	599.149	669.924	111.848	151.059	123.809	622.357	128.905	2.27199	8.15237e-31	1.50434e-28	CL0G070211012_alt	001689F_alt	40867	44607	+	1317	-	- && A9X7L0.1 RecName: Full=Anthranilate N-methyltransferase; Short=RgANMT && PF00891:O-methyltransferase	-
CL1G038493012_alt	3101.48	3097.1	3320.75	1321.75	1239.9	1247.22	3173.11	1269.62	1.3214	8.17225e-31	1.50434e-28	CL1G038493012_alt	Chr01_alt	16503684	16506593	-	1035	-	- && Q9ZSA7.1 RecName: Full=Protein DMR6-LIKE OXYGENASE 2; AltName: Full=2-oxoglutarate (2OG)-Fe(II) oxygenase-like protein DLO2; AltName: Full=Salicylate 3-hydroxylase DLO2; Short=S3H DLO2; Short=SA 3-hydroxylase DLO2; Short=Salicylic acid 3-hydroxylase DLO2 && PF03171:2OG-Fe(II) oxygenase superfamily|PF14226:non-haem dioxygenase in morphine synthesis N-terminal	2OG-FeII_Oxy
CL5G056264012_alt	3090.42	3211.36	3219.22	1308.13	1047.27	1156.9	3173.67	1170.77	1.4385	1.98451e-30	3.58191e-28	CL5G056264012_alt	Chr05_alt	42058941	42060707	-	1092	-	- && Q9LYC1.1 RecName: Full=Gibberellin receptor GID1B; AltName: Full=AtCXE14; AltName: Full=Carboxylesterase 14; AltName: Full=GID1-like protein 2; AltName: Full=Protein GA INSENSITIVE DWARF 1B; Short=AtGID1B && PF07859:alpha/beta hydrolase fold	Abhydrolase_3
CL8G065358012_alt	747.266	743.223	593.276	158.532	114.561	93.3642	694.589	122.152	2.50631	3.08556e-30	5.46282e-28	CL8G065358012_alt	Chr08_alt	14104199	14105689	-	1491	-	- && P0CT42.1 RecName: Full=Transposon Tf2-7 polyprotein; AltName: Full=Retrotransposable element Tf2 155 kDa protein >P0CT43.1 RecName: Full=Transposon Tf2-8 polyprotein; AltName: Full=Retrotransposable element Tf2 155 kDa protein && PF00665:Integrase core domain|PF00385:Chromo (CHRromatin Organisation MOdifier) domain	Chromo
CL0G071296012_alt	1315.78	1288.72	1264.2	346.242	389.306	446.525	1289.56	394.024	1.71093	5.47102e-30	9.56431e-28	CL0G071296012_alt	003080F_alt	20487	23628	+	3012	-	- && Q9MA83.1 RecName: Full=Receptor like protein 30; Short=AtRLP30; Flags: Precursor && PF08263:Leucine rich repeat N-terminal domain|PF13855:Leucine rich repeat	LRRNT_2
CL8G063724012_alt	477.292	520.654	476.811	104.067	85.1606	96.4087	491.586	95.2121	2.36761	5.71293e-30	9.92478e-28	CL8G063724012_alt	Chr08_alt	1403810	1406459	-	1440	-	- && Q8VZG2.1 RecName: Full=Protein HYPER-SENSITIVITY-RELATED 4; Short=AtHSR4; AltName: Full=BCS1-like protein && PF00004:ATPase family associated with various cellular activities (AAA)|PF14363:Domain associated at C-terminal with AAA	AAA
CL4G049514012_alt	516.913	589.213	509.66	22.3695	50.6908	78.1418	538.595	50.4007	3.42067	6.83053e-30	1.17198e-27	CL4G049514012_alt	Chr04_alt	6271924	6275873	+	2544	-	- && Q8GYL3.2 RecName: Full=Ubiquitin-like-specific protease 1A && PF02902:Ulp1 protease family, C-terminal catalytic domain	Peptidase_C48
CL2G042538012_alt	10495.8	9634.08	8506.94	3189.12	3051.59	2019.51	9545.62	2753.4	1.79358	9.19111e-30	1.54834e-27	CL2G042538012_alt	Chr02_alt	28516141	28516701	-	561	-	- && - && -	-
CL1G037229012_alt	864.286	777.006	771.458	198.408	226.081	224.277	804.25	216.255	1.89543	1.77589e-29	2.97365e-27	CL1G037229012_alt	Chr01_alt	6516345	6517799	+	543	-	- && O48649.3 RecName: Full=ADP-ribosylation factor 1 && PF00025:ADP-ribosylation factor family	Arf
CL5G057309012_alt	904.828	853.515	883.942	232.449	230.136	279.078	880.761	247.221	1.83325	6.42451e-29	1.05045e-26	CL5G057309012_alt	Chr05_alt	47138506	47140742	-	780	-	- && Q5PP62.1 RecName: Full=SPX domain-containing protein 3; AltName: Full=Protein SPX DOMAIN GENE 3; Short=AtSPX3 && PF03105:SPX domain	SPX
CL7G063359012_alt	2825.05	2765.23	2887.74	1032.89	1203.4	1109.21	2826.01	1115.17	1.34163	6.7522e-29	1.09757e-26	CL7G063359012_alt	Chr07_alt	21399808	21403141	-	1854	-	- && Q9SX20.1 RecName: Full=Protein NRT1/ PTR FAMILY 3.1; Short=AtNPF3.1 && PF00854:POT family	-
CL2G043010012_alt	1754.37	1822.29	2171.03	547.567	629.58	676.891	1915.9	618.013	1.63244	6.9224e-29	1.11869e-26	CL2G043010012_alt	Chr02_alt	34115836	34118539	+	1137	-	- && Q8VYZ2.1 RecName: Full=Purple acid phosphatase 8; Flags: Precursor && PF00149:Calcineurin-like phosphoesterase	Metallophos
CL8G064678012_alt	1901.8	1882.9	1798.74	730.414	615.387	698.202	1861.15	681.334	1.44963	4.03849e-28	6.26502e-26	CL8G064678012_alt	Chr08_alt	8557454	8562301	-	1233	-	- && Q8RXU4.1 RecName: Full=Probable low-specificity L-threonine aldolase 1; AltName: Full=Threonine aldolase 1 && PF01212:Beta-eliminating lyase	Beta_elim_lyase
CL5G052178012_alt	4725.93	4538.83	4843.76	2068.7	2035.74	2140.27	4702.84	2081.57	1.17587	4.05707e-28	6.26502e-26	CL5G052178012_alt	Chr05_alt	2708917	2710956	+	1767	-	- && Q9LV10.1 RecName: Full=Protein NRT1/ PTR FAMILY 2.11; Short=AtNPF2.11; AltName: Full=Nitrate transporter 1.10; AltName: Full=Protein GLUCOSINOLATE TRANSPORTER-2 && PF00854:POT family	-
CL5G051997012_alt	1205.21	1223.14	1321.93	421.131	384.236	446.525	1250.09	417.297	1.58279	6.70388e-28	1.02951e-25	CL5G051997012_alt	Chr05_alt	1535135	1538727	+	2232	-	- && Q0WVN5.2 RecName: Full=Cellulose synthase-like protein G3; Short=AtCslG3 && PF03552:Cellulose synthase	-
CL7G062261012_alt	644.989	751.172	879.96	158.532	190.597	189.773	758.707	179.634	2.07865	8.53305e-28	1.30321e-25	CL7G062261012_alt	Chr07_alt	15771644	15774644	+	661	-	- && - && -	-
CL5G052967012_alt	1142.55	1219.16	1253.25	359.858	418.706	307.493	1204.99	362.019	1.7348	1.24262e-27	1.87717e-25	CL5G052967012_alt	Chr05_alt	7567561	7567883	-	288	-	- && - && -	-
CL4G050614012_alt	615.504	524.628	645.039	133.245	85.1606	126.854	595.057	115.086	2.36966	1.27635e-27	1.91769e-25	CL4G050614012_alt	Chr04_alt	19234911	19235221	-	207	-	- && - && -	-
CL2G040659012_alt	223.903	225.55	227.953	2.91777	16.2211	13.1928	225.802	10.7772	4.39735	4.18839e-27	6.15982e-25	CL2G040659012_alt	Chr02_alt	6573816	6576516	-	1476	-	- && P52711.1 RecName: Full=Serine carboxypeptidase II-3; AltName: Full=CP-MII.3; Contains: RecName: Full=Serine carboxypeptidase II-3 chain A; Contains: RecName: Full=Serine carboxypeptidase II-3 chain B; Flags: Precursor && PF00450:Serine carboxypeptidase	Peptidase_S10
CL8G063711012_alt	1571.93	1677.22	1563.82	604.95	595.11	626.149	1604.32	608.737	1.39806	4.22923e-27	6.18713e-25	CL8G063711012_alt	Chr08_alt	1340441	1341019	-	540	-	- && C0Z2L5.1 RecName: Full=bZIP transcription factor 44; Short=AtbZIP44 && PF00170:bZIP transcription factor	bZIP_1
CL3G046835012_alt	2063.97	2009.09	2590.11	762.51	812.067	709.365	2221.05	761.314	1.54459	4.51525e-27	6.571e-25	CL3G046835012_alt	Chr03_alt	18327968	18330873	+	594	-	- && P93258.1 RecName: Full=Superoxide dismutase [Cu-Zn] 1 && PF00080:Copper/zinc superoxide dismutase (SODC)|PF05699:hAT family C-terminal dimerisation region	hATC
CL5G052060012_alt	8852.94	7882.34	8221.26	3621.92	2808.27	2535.04	8318.85	2988.41	1.47692	9.21793e-27	1.32073e-24	CL5G052060012_alt	Chr05_alt	1876449	1878978	+	1431	-	- && Q9SGU9.1 RecName: Full=Methionine gamma-lyase; Short=AtMGL; AltName: Full=L-methioninase && PF01053:Cys/Met metabolism PLP-dependent enzyme	Cys_Met_Meta_PP
CL6G058900012_alt	3083.05	2967.93	3245.1	1002.74	913.449	556.126	3098.69	824.105	1.91053	9.79292e-27	1.39592e-24	CL6G058900012_alt	Chr06_alt	14970607	14976384	+	933	-	- && Q9LZX1.1 RecName: Full=Protein LURP-one-related 15 && PF04525:LURP-one-related	-
CL7G062262012_alt	578.648	733.287	611.194	156.587	156.128	163.387	641.043	158.701	2.01395	1.23538e-26	1.75197e-24	CL7G062262012_alt	Chr07_alt	15774700	15776007	-	939	-	- && O22213.1 RecName: Full=Cytokinin dehydrogenase 1; AltName: Full=Cytokinin oxidase 1; Short=AtCKX1; Short=CKO 1; Flags: Precursor && PF09265:Cytokinin dehydrogenase 1, FAD and cytokinin binding	-
CL3G047333012_alt	1070.68	1070.12	1220.4	323.872	400.458	356.205	1120.4	360.178	1.63744	8.65046e-26	1.20224e-23	CL3G047333012_alt	Chr03_alt	21317605	21319532	+	807	-	- && Q501F8.1 RecName: Full=WAT1-related protein At4g08300 && PF00892:EamA-like transporter family	DUF6
CL3G047850012_alt	16997.3	15866	18087	7866.3	6218.75	5765.24	16983.4	6616.76	1.35988	1.40274e-25	1.9113e-23	CL3G047850012_alt	Chr03_alt	24060275	24060543	-	222	-	- && - && -	-
CL6G059628012_alt	926.02	1003.55	1061.13	301.503	177.418	167.447	996.9	215.456	2.20888	1.46636e-25	1.97632e-23	CL6G059628012_alt	Chr06_alt	19115267	19115749	-	483	-	- && - && -	-
CL6G058179012_alt	5751.46	5611.93	6292.11	2426.61	2735.28	2210.3	5885.17	2457.39	1.25995	1.46823e-25	1.97632e-23	CL6G058179012_alt	Chr06_alt	8978326	8980880	-	1254	-	- && - && PF13419:Haloacid dehalogenase-like hydrolase	-
CL2G040546012_alt	744.502	798.866	962.581	209.107	170.321	246.603	835.316	208.677	2.00087	1.47179e-25	1.97632e-23	CL2G040546012_alt	Chr02_alt	5840642	5840854	+	213	-	- && - && -	-
CL4G049775012_alt	2447.27	2572.47	2435.82	1043.59	771.514	928.568	2485.19	914.557	1.44198	2.43384e-25	3.19109e-23	CL4G049775012_alt	Chr04_alt	10037278	10042217	-	2214	-	- && P48981.1 RecName: Full=Beta-galactosidase; AltName: Full=Acid beta-galactosidase; Short=Lactase; AltName: Full=Exo-(1-->4)-beta-D-galactanase; Flags: Precursor && PF01301:Glycosyl hydrolases family 35	-
CL5G056609012_alt	398.051	364.656	403.149	81.6975	41.5665	47.6969	388.619	56.987	2.76718	1.84607e-24	2.31141e-22	CL5G056609012_alt	Chr05_alt	43786480	43787820	+	1014	-	- && O22893.1 RecName: Full=Galactinol synthase 1; Short=AtGolS1; Short=GolS-1 && PF01501:Glycosyl transferase family 8	Glyco_transf_8
CL5G053740012_alt	7871.63	7966.8	8613.46	3934.12	3892.04	3449.4	8150.63	3758.52	1.1167	2.8528e-24	3.54001e-22	CL5G053740012_alt	Chr05_alt	15621915	15624656	-	1569	-	- && H2DH21.1 RecName: Full=Cytochrome P450 CYP72A219; AltName: Full=Cytochrome P450 CYP72A129 [Panax ginseng] && PF00067:Cytochrome P450	p450
CL3G047135012_alt	643.146	620.015	664.947	187.71	116.589	114.676	642.703	139.658	2.2009	3.15601e-24	3.89886e-22	CL3G047135012_alt	Chr03_alt	20145530	20148128	+	1476	-	- && Q9FKQ1.1 RecName: Full=Protein DETOXIFICATION 27; Short=AtDTX27; AltName: Full=Multidrug and toxic compound extrusion protein 27; Short=MATE protein 27 && PF01554:MatE	MatE
CL5G052453012_alt	2074.1	1842.16	2183.97	736.25	752.252	863.619	2033.41	784.04	1.37504	4.2655e-24	5.22308e-22	CL5G052453012_alt	Chr05_alt	4227884	4229576	+	1542	-	- && A6YIH8.1 RecName: Full=Premnaspirodiene oxygenase; Short=HPO; AltName: Full=Cytochrome P450 71D55 && PF00067:Cytochrome P450	p450
CL7G063284012_alt	948.134	1101.92	992.444	274.27	364.974	309.523	1014.17	316.256	1.68141	4.36615e-24	5.32287e-22	CL7G063284012_alt	Chr07_alt	20898902	20902139	-	2142	-	- && Q7XA72.2 RecName: Full=ABC transporter G family member 21; Short=ABC transporter ABCG.21; Short=AtABCG21; AltName: Full=White-brown complex homolog protein 21; Short=AtWBC21 && PF01061:ABC-2 type transporter|PF00005:ABC transporter	ABC2_membrane
CL5G052575012_alt	632.09	662.741	759.513	200.353	149.031	190.788	684.781	180.057	1.92658	4.433e-24	5.38078e-22	CL5G052575012_alt	Chr05_alt	4986470	4988199	+	1221	-	- && Q9LDD1.1 RecName: Full=Probable BOI-related E3 ubiquitin-protein ligase 3; AltName: Full=RING-type E3 ubiquitin transferase BRG3 && PF13920:Zinc finger, C3HC4 type (RING finger)	-
CL4G048709012_alt	1518.49	1661.32	2344.24	583.553	410.596	348.086	1841.35	447.412	2.04051	5.11926e-24	6.18674e-22	CL4G048709012_alt	Chr04_alt	913577	915426	+	240	-	- && - && -	-
CL1G036360012_alt	1793.07	1781.55	1507.08	665.251	665.064	609.912	1693.9	646.742	1.38912	6.85228e-24	8.13957e-22	CL1G036360012_alt	Chr01_alt	364469	365791	+	993	-	- && P51613.1 RecName: Full=Basic endochitinase; Flags: Precursor && PF00182:Chitinase class I|PF00187:Chitin recognition protein	-
CL0G071074012_alt	380.544	434.209	275.734	48.6294	44.6079	66.9787	363.496	53.4053	2.76755	1.36769e-23	1.59733e-21	CL0G071074012_alt	002709F_alt	21256	22592	+	696	-	- && O04138.2 RecName: Full=Chitinase 4; AltName: Full=OsChia2b; AltName: Full=Pathogenesis related (PR)-3 chitinase 4; Flags: Precursor && PF00182:Chitinase class I	-
CL2G045124012_alt	1546.13	1705.04	1682.28	571.882	591.055	701.247	1644.48	621.395	1.40414	1.44211e-23	1.6772e-21	CL2G045124012_alt	Chr02_alt	48143207	48148705	+	1857	-	- && O49434.2 RecName: Full=Allantoate deiminase; AltName: Full=Allantoate amidohydrolase; Short=AtAAH; Flags: Precursor && PF07687:Peptidase dimerisation domain|PF01546:Peptidase family M20/M25/M40	Peptidase_M20
CL4G049133012_alt	6914.29	6399.87	6451.38	3193.01	2843.76	2497.49	6588.51	2844.75	1.21159	1.79397e-23	2.06055e-21	CL4G049133012_alt	Chr04_alt	3534300	3535840	-	1461	-	- && Q6PAV2.2 RecName: Full=Probable E3 ubiquitin-protein ligase HERC4; AltName: Full=HECT domain and RCC1-like domain-containing protein 4; AltName: Full=HECT-type E3 ubiquitin transferase HERC4 && PF00415:Regulator of chromosome condensation (RCC1) repeat	-
CL7G062546012_alt	1386.73	1368.21	1199.49	517.417	481.563	486.103	1318.14	495.028	1.41291	1.93144e-23	2.2038e-21	CL7G062546012_alt	Chr07_alt	17033760	17037200	+	1839	-	- && Q8RX77.1 RecName: Full=Protein NRT1/ PTR FAMILY 2.13; Short=AtNPF2.13; AltName: Full=Nitrate transporter 1.7 && PF00854:POT family	-
CL8G065436012_alt	1371.98	1218.17	1297.05	513.527	396.402	375.487	1295.73	428.472	1.5961	2.58055e-23	2.90401e-21	CL8G065436012_alt	Chr08_alt	14594215	14596272	-	2058	-	- && Q9XE58.2 RecName: Full=Scarecrow-like protein 14; Short=AtSCL14; AltName: Full=GRAS family protein 2; Short=AtGRAS-2 && PF03514:GRAS domain family	GRAS
CL5G052070012_alt	3716.98	3870.13	3916.02	1848.89	1626.16	1800.31	3834.38	1758.45	1.12459	4.6445e-23	5.12296e-21	CL5G052070012_alt	Chr05_alt	1971781	1974005	+	1479	-	- && P05522.1 RecName: Full=Endoglucanase 1; AltName: Full=Abscission cellulase 1; AltName: Full=Endo-1,4-beta-glucanase 1; Flags: Precursor && PF00759:Glycosyl hydrolase family 9	-
CL2G044907012_alt	635.775	575.303	699.787	173.121	189.584	133.957	636.955	165.554	1.94368	8.89659e-23	9.62216e-21	CL2G044907012_alt	Chr02_alt	46728987	46730603	-	1617	-	- && Q9SA85.1 RecName: Full=Berberine bridge enzyme-like 8; Short=AtBBE-like 8; Flags: Precursor && PF08031:Berberine and berberine like|PF01565:FAD binding domain	FAD_binding_4
CL6G058017012_alt	202.711	140.1	166.237	12.6437	8.11053	8.11863	169.682	9.62427	4.13684	1.94516e-22	2.06365e-20	CL6G058017012_alt	Chr06_alt	7173518	7173739	+	222	-	- && - && -	-
CL6G059948012_alt	5003.27	4474.24	5992.49	2271.97	1992.15	1851.05	5156.67	2038.39	1.33891	2.21622e-22	2.34228e-20	CL6G059948012_alt	Chr06_alt	20809917	20810198	-	282	-	- && - && -	-
CL7G060602012_alt	215.611	264.301	222.976	25.2873	35.4836	27.4004	234.296	29.3904	2.99581	3.81042e-22	4.01191e-20	CL7G060602012_alt	Chr07_alt	679085	685494	-	2073	-	- && O04015.1 RecName: Full=Delta-1-pyrroline-5-carboxylate synthase; Short=P5CS; Includes: RecName: Full=Glutamate 5-kinase; Short=GK; AltName: Full=Gamma-glutamyl kinase; Includes: RecName: Full=Gamma-glutamyl phosphate reductase; Short=GPR; AltName: Full=Glutamate-5-semialdehyde dehydrogenase; AltName: Full=Glutamyl-gamma-semialdehyde dehydrogenase && PF00696:Amino acid kinase family|PF00171:A…	AA_kinase
CL7G061056012_alt	2587.33	2604.26	2270.58	1064.98	688.381	797.655	2487.39	850.34	1.54824	6.3478e-22	6.55924e-20	CL7G061056012_alt	Chr07_alt	5310427	5312760	+	897	-	- && Q9SV31.1 RecName: Full=Probable aquaporin PIP2-5; AltName: Full=Plasma membrane intrinsic protein 2-5; Short=AtPIP2;5; AltName: Full=Plasma membrane intrinsic protein 2d; Short=PIP2d && PF00230:Major intrinsic protein	-
CL7G061495012_alt	1959.85	1916.68	1578.75	736.25	737.045	666.742	1818.43	713.346	1.35007	6.62777e-22	6.79799e-20	CL7G061495012_alt	Chr07_alt	8164142	8164878	-	516	-	- && Q39096.1 RecName: Full=Protein EARLY RESPONSIVE TO DEHYDRATION 15; AltName: Full=PAM2-containing protein CID1; AltName: Full=Polyadenylate-binding protein-interacting protein 1; Short=PABP-interacting protein 1; Short=Poly(A)-binding protein-interacting protein 1; AltName: Full=Protein CTC-INTERACTING DOMAIN 1; AltName: Full=Protein LIGHT STRESS-REGULATED 1 && -	-
CL2G044086012_alt	261.681	269.269	322.519	35.9858	54.7461	38.5635	284.49	43.0985	2.72357	7.45554e-22	7.6189e-20	CL2G044086012_alt	Chr02_alt	42166267	42170499	+	1842	-	- && Q5E930.1 RecName: Full=S-type anion channel SLAH1; AltName: Full=SLAC1-homolog protein 1 && PF00069:Protein kinase domain|PF03595:Voltage-dependent anion channel	Pkinase
CL3G048140012_alt	1441.09	1458.63	1378.67	598.142	543.406	446.525	1426.13	529.357	1.42951	1.38448e-21	1.38428e-19	CL3G048140012_alt	Chr03_alt	25455492	25457695	+	2166	-	- && - && PF13975:gag-polyprotein putative aspartyl protease|PF03732:Retrotransposon gag protein	Retrotrans_gag
CL0G071929012_alt	9216.9	8656.37	7606.08	3264.98	3064.77	1868.3	8493.11	2732.68	1.63592	1.52007e-21	1.509e-19	CL0G071929012_alt	004488F_alt	23119	23685	-	567	-	- && - && -	-
CL2G045308012_alt	1045.8	1000.57	1170.63	338.461	412.623	397.813	1072.33	382.966	1.48574	2.27906e-21	2.23059e-19	CL2G045308012_alt	Chr02_alt	49417443	49419965	+	1704	-	- && P93604.1 RecName: Full=Rust resistance kinase Lr10; AltName: Full=Probable receptor-like serine/threonine-protein kinase LRK10; Flags: Precursor && PF00069:Protein kinase domain	Pkinase
CL6G058829012_alt	1040.28	990.633	1073.07	359.858	187.556	256.752	1034.66	268.055	1.94776	2.57383e-21	2.50147e-19	CL6G058829012_alt	Chr06_alt	14531778	14534062	-	1467	-	- && Q9M6N7.2 RecName: Full=Ammonium transporter 2; Short=AtAMT2 && PF00909:Ammonium Transporter Family	Ammonium_transp
CL1G037401012_alt	4279.96	4025.13	4530.2	2127.05	1686.99	1723.18	4278.43	1845.74	1.21274	3.0927e-21	2.99529e-19	CL1G037401012_alt	Chr01_alt	7532416	7535292	-	1047	-	- && Q9FN75.1 RecName: Full=AAA-ATPase At5g17760 && PF00004:ATPase family associated with various cellular activities (AAA)	AAA
CL9G068350012_alt	3506.9	3505.47	3448.17	1720.51	1373.72	1297.97	3486.85	1464.07	1.25176	3.55615e-21	3.43218e-19	CL9G068350012_alt	Chr09_alt	25404903	25409717	+	1734	-	- && F4J3G5.1 RecName: Full=Carboxyl-terminal-processing peptidase 3, chloroplastic; AltName: Full=D1 C-terminal processing protease 3; AltName: Full=Photosystem II D1 protein processing peptidase 3; Flags: Precursor && PF00595:PDZ domain (Also known as DHR or GLGF)|PF03572:Peptidase family S41	Peptidase_S41
CL4G050613012_alt	1776.48	1804.4	1530.97	742.085	593.083	654.564	1703.95	663.244	1.36111	3.8118e-21	3.66151e-19	CL4G050613012_alt	Chr04_alt	19230820	19234303	+	2139	-	- && P0DH62.1 RecName: Full=Inactive protein kinase SELMODRAFT_444075 [Selaginella moellendorffii] && PF00069:Protein kinase domain	Pkinase
CL0G070710012_alt	316.966	328.886	282.702	58.3553	65.8981	56.8304	309.518	60.3613	2.35861	3.98649e-21	3.79481e-19	CL0G070710012_alt	002339F_alt	33228	34727	+	990	-	- && Q9SZE7.1 RecName: Full=Peroxidase 51; Short=Atperox P51; AltName: Full=ATP37; Flags: Precursor && PF00141:Peroxidase	-
CL4G050683012_alt	1149	1011.5	1312.97	411.405	256.496	231.381	1157.82	299.76	1.94874	4.63535e-21	4.3676e-19	CL4G050683012_alt	Chr04_alt	20126841	20127836	+	996	-	- && Q9LT10.1 RecName: Full=Probable carboxylesterase 18; AltName: Full=AtCXE18 && PF07859:alpha/beta hydrolase fold	Abhydrolase_3
CL2G040963012_alt	1679.74	1798.44	1682.28	757.647	778.611	730.677	1720.15	755.645	1.18671	6.00021e-21	5.63452e-19	CL2G040963012_alt	Chr02_alt	8870955	8877566	+	2221	-	- && Q9LW26.1 RecName: Full=Acyltransferase-like protein At3g26840, chloroplastic; Flags: Precursor && PF12146:Serine aminopeptidase, S33|PF03982:Diacylglycerol acyltransferase	-
CL0G071076012_alt	642.225	742.23	743.586	241.202	149.031	179.625	709.347	189.953	1.89979	9.11607e-21	8.47459e-19	CL0G071076012_alt	002709F_alt	32997	33943	+	696	-	- && Q9M2U5.1 RecName: Full=Endochitinase EP3; AltName: Full=Chitinase class IV; Short=AtchitIV; AltName: Full=Protein HOMOLOG OF CARROT EP3-3 CHITINASE; Short=AtEP3; Flags: Precursor && PF00182:Chitinase class I	-
CL1G037995012_alt	645.911	615.047	635.084	146.861	211.888	189.773	632.014	182.84	1.79017	1.31449e-20	1.21388e-18	CL1G037995012_alt	Chr01_alt	12046038	12046970	+	933	-	- && P0C035.1 RecName: Full=RING-H2 finger protein ATL60; AltName: Full=RING-type E3 ubiquitin transferase ATL60 && PF13639:Ring finger domain	-
CL7G061978012_alt	332.63	348.759	356.364	81.6975	53.7323	75.0973	345.918	70.1757	2.30036	1.47014e-20	1.35311e-18	CL7G061978012_alt	Chr07_alt	14000687	14002361	-	1557	-	- && Q42798.1 RecName: Full=3,9-dihydroxypterocarpan 6A-monooxygenase; AltName: Full=Cytochrome P450 93A1; AltName: Full=Dihydroxypterocarpan 6a-hydroxylase; Short=D6aH && PF00067:Cytochrome P450	p450
CL2G044798012_alt	1343.42	1342.37	1414.51	578.69	527.185	599.764	1366.77	568.546	1.26534	1.5353e-20	1.40379e-18	CL2G044798012_alt	Chr02_alt	46112844	46125081	+	7011	-	- && Q42093.2 RecName: Full=ABC transporter C family member 2; Short=ABC transporter ABCC.2; Short=AtABCC2; AltName: Full=ATP-energized glutathione S-conjugate pump 2; AltName: Full=Glutathione S-conjugate-transporting ATPase 2; AltName: Full=Multidrug resistance-associated protein 2 && PF13976:GAG-pre-integrase domain|PF14244:gag-polypeptide of LTR copia-type|PF00664:ABC transporter transmembran…	RVT_2
CL0G071612012_alt	4989.45	5033.65	4856.7	2559.85	2228.37	2000.23	4959.94	2262.82	1.1321	1.95232e-20	1.77342e-18	CL0G071612012_alt	003599F_alt	30598	43670	+	10038	-	- && - && -	-
CL8G064686012_alt	709.488	675.658	864.033	166.313	242.302	228.336	749.726	212.317	1.82073	2.08691e-20	1.88337e-18	CL8G064686012_alt	Chr08_alt	8674407	8674671	-	225	-	- && - && -	-
CL6G058247012_alt	1492.69	1349.33	1081.04	420.158	502.853	452.614	1307.68	458.542	1.51228	2.21083e-20	1.98875e-18	CL6G058247012_alt	Chr06_alt	9459973	9464610	-	2316	-	- && P0C7P8.1 RecName: Full=Transcription factor EMB1444; AltName: Full=Basic helix-loop-helix protein EMB1444; AltName: Full=LONESOME HIGHWAY-like protein 1; AltName: Full=Protein EMBRYO DEFECTIVE 1444; AltName: Full=bHLH transcription factor EMB1444 && PF14215:bHLH-MYC and R2R3-MYB transcription factors N-terminal	-
CL5G051788012_alt	485.585	514.692	601.24	83.6426	138.893	142.076	533.839	121.537	2.13607	2.39584e-20	2.14131e-18	CL5G051788012_alt	Chr05_alt	446849	447085	+	237	-	- && - && -	-
CL7G061503012_alt	344.609	364.656	416.09	57.3827	94.2849	48.7118	375.118	66.7931	2.49009	3.26904e-20	2.88464e-18	CL7G061503012_alt	Chr07_alt	8190652	8192230	-	1497	-	- && - && -	-
CL5G056263012_alt	1338.81	1371.19	1815.66	554.376	581.931	493.207	1508.56	543.171	1.47349	4.21147e-20	3.69281e-18	CL5G056263012_alt	Chr05_alt	42058635	42058897	-	213	-	- && - && -	-
CL6G058782012_alt	1564.56	1517.25	1666.35	723.606	645.801	581.497	1582.72	650.301	1.28296	4.72768e-20	4.11945e-18	CL6G058782012_alt	Chr06_alt	14130672	14135214	+	768	-	- && Q9SRM5.1 RecName: Full=GDSL esterase/lipase CPRD49; AltName: Full=Extracellular lipase CPRD49; Flags: Precursor && PF00657:GDSL-like Lipase/Acylhydrolase	Lipase_GDSL
CL5G055662012_alt	2332.1	2265.44	2258.63	792.66	836.399	1096.01	2285.39	908.358	1.33131	5.23502e-20	4.5331e-18	CL5G055662012_alt	Chr05_alt	38404944	38405726	-	657	-	- && Q9SDN0.2 RecName: Full=Chaperone protein dnaJ 20, chloroplastic; Short=AtDjC20; Short=AtJ20; Flags: Precursor && PF00226:DnaJ domain	DnaJ
CL5G054057012_alt	1238.38	1485.45	1602.64	583.553	490.687	404.917	1442.16	493.052	1.54789	5.61362e-20	4.83084e-18	CL5G054057012_alt	Chr05_alt	20047424	20048652	-	702	-	- && P46897.2 RecName: Full=Homeobox-leucine zipper protein ATHB-7; AltName: Full=HD-ZIP protein ATHB-7; AltName: Full=Homeodomain transcription factor ATHB-7 && PF02183:Homeobox associated leucine zipper|PF00046:Homeobox domain	Homeobox
CL1G038862012_alt	5821.49	6402.85	6518.08	3236.78	3165.14	2878.05	6247.47	3093.32	1.01404	8.52857e-20	7.27179e-18	CL1G038862012_alt	Chr01_alt	20586206	20589233	-	1899	-	- && Q6IEQ7.1 RecName: Full=WRKY transcription factor WRKY24; Short=OsWRKY24 && PF03106:WRKY DNA -binding domain	WRKY
CL2G042626012_alt	4845.71	4593.48	4733.27	2408.13	2188.83	1854.09	4724.15	2150.35	1.1354	9.40094e-20	7.99109e-18	CL2G042626012_alt	Chr02_alt	29413539	29415701	+	1767	-	- && Q9LVE0.1 RecName: Full=Protein NRT1/ PTR FAMILY 6.4; Short=AtNPF6.4; AltName: Full=Nitrate transporter 1.3 && PF00854:POT family	-
CL1G039630012_alt	5945.88	5365.52	5560.47	2941.11	2379.43	2307.72	5623.96	2542.75	1.14512	9.56899e-20	8.10913e-18	CL1G039630012_alt	Chr01_alt	29808053	29808268	-	216	-	- && Q9SSV4.1 RecName: Full=Inositol-3-phosphate synthase; Short=MIP synthase; AltName: Full=Myo-inositol 1-phosphate synthase; Short=IPS; Short=MI-1-P synthase && -	-
CL6G058986012_alt	3669.99	3466.72	3291.89	1634.92	1789.39	1628.8	3476.2	1684.37	1.0454	1.46356e-19	1.21799e-17	CL6G058986012_alt	Chr06_alt	15427616	15428977	+	822	-	- && Q39030.2 RecName: Full=Serine/threonine-protein kinase AtPK2/AtPK19; AltName: Full=Ribosomal-protein S6 kinase homolog 2 && PF00069:Protein kinase domain	Pkinase
CL9G067862012_alt	865.207	745.211	964.572	308.311	305.159	259.796	858.33	291.088	1.5599	1.52335e-19	1.26397e-17	CL9G067862012_alt	Chr09_alt	18707185	18709054	-	792	-	- && Q55EX9.2 RecName: Full=Putative methyltransferase DDB_G0268948 && PF08241:Methyltransferase domain	Methyltransf_11
CL1G037862012_alt	445.043	508.73	463.87	149.779	106.451	116.705	472.548	124.312	1.92544	2.01189e-19	1.66436e-17	CL1G037862012_alt	Chr01_alt	11083919	11086473	+	1311	-	- && - && PF01925:Sulfite exporter TauE/SafE	-
CL2G044141012_alt	5259.43	4970.06	5505.72	2341.02	2181.73	1491.8	5245.07	2004.85	1.38737	2.018e-19	1.66446e-17	CL2G044141012_alt	Chr02_alt	42400365	42403226	+	1179	-	- && P05414.1 RecName: Full=Peroxisomal (S)-2-hydroxy-acid oxidase; AltName: Full=Glycolate oxidase; Short=GOX; AltName: Full=Short chain alpha-hydroxy acid oxidase && PF01070:FMN-dependent dehydrogenase	FMN_dh
CL2G044470012_alt	213.768	160.966	197.095	20.4244	6.0829	2.02966	190.61	9.51231	4.31362	2.20198e-19	1.80549e-17	CL2G044470012_alt	Chr02_alt	44134827	44135577	+	636	-	- && P41151.2 RecName: Full=Heat stress transcription factor A-1a; Short=AtHsfA1a; AltName: Full=AtHsf-13; AltName: Full=Heat shock factor protein 1; Short=HSF 1; AltName: Full=Heat shock transcription factor 1; Short=HSTF 1 && PF00447:HSF-type DNA-binding	HSF_DNA-bind
CL2G044725012_alt	269.053	276.225	306.592	45.7117	35.4836	63.9342	283.957	48.3765	2.55355	2.59541e-19	2.10942e-17	CL2G044725012_alt	Chr02_alt	45691186	45691986	+	801	-	- && - && PF05553:Cotton fibre expressed protein	-
CL2G044161012_alt	832.958	764.089	855.074	207.161	226.081	318.656	817.374	250.633	1.70597	3.83968e-19	3.10255e-17	CL2G044161012_alt	Chr02_alt	42514264	42515822	-	1038	-	- && Q9XG83.1 RecName: Full=Gibberellin 2-beta-dioxygenase; AltName: Full=GA 2-oxidase; AltName: Full=Gibberellin 2-beta-hydroxylase; AltName: Full=Gibberellin 2-oxidase && PF03171:2OG-Fe(II) oxygenase superfamily|PF14226:non-haem dioxygenase in morphine synthesis N-terminal	2OG-FeII_Oxy
CL5G055663012_alt	1501.9	1620.58	1506.09	659.415	730.962	633.253	1542.86	674.543	1.19362	5.39255e-19	4.28261e-17	CL5G055663012_alt	Chr05_alt	38419415	38421060	+	1578	-	- && Q9LSF8.1 RecName: Full=Cytochrome P450 82G1 && PF00067:Cytochrome P450	p450
CL8G064426012_alt	214.689	179.844	220.985	24.3147	34.4698	21.3114	205.173	26.6986	2.94279	5.71883e-19	4.52879e-17	CL8G064426012_alt	Chr08_alt	6662079	6664857	+	2013	-	- && Q9SGY7.2 RecName: Full=Putative proline-rich receptor-like protein kinase PERK11; AltName: Full=Proline-rich extensin-like receptor kinase 11; Short=AtPERK11 && PF00582:Universal stress protein family|PF00069:Protein kinase domain	Pkinase
CL0G069327012_alt	293.009	340.81	302.611	56.4101	78.0639	62.9194	312.143	65.7978	2.24675	6.74599e-19	5.31195e-17	CL0G069327012_alt	000002F-004-01_alt	106237	109775	-	1062	-	- && Q9C942.1 RecName: Full=Caffeoylshikimate esterase; AltName: Full=Lysophospholipase 2; Short=LysoPL2 && PF12146:Serine aminopeptidase, S33	-
CL3G045929012_alt	1420.82	1356.28	1334.87	380.282	488.66	591.645	1370.66	486.862	1.49376	7.00352e-19	5.49915e-17	CL3G045929012_alt	Chr03_alt	7453772	7455036	+	237	-	- && - && -	-
CL7G061147012_alt	428.457	457.063	454.911	108.93	142.948	120.765	446.81	124.214	1.84729	8.56358e-19	6.64898e-17	CL7G061147012_alt	Chr07_alt	6056332	6061665	+	1635	-	- && A2YQ93.2 RecName: Full=Two-component response regulator-like PRR37; AltName: Full=Pseudo-response regulator 37; Short=OsPRR37 && PF06203:CCT motif	CCT
CL5G052711012_alt	281.031	275.231	338.446	53.4924	58.8014	70.0232	298.236	60.7723	2.29553	8.9192e-19	6.90579e-17	CL5G052711012_alt	Chr05_alt	5956521	5958107	+	1587	-	- && - && PF05553:Cotton fibre expressed protein	-
CL9G066490012_alt	1568.25	1781.55	2064.52	429.884	574.834	737.78	1804.77	580.833	1.63587	9.34385e-19	7.21449e-17	CL9G066490012_alt	Chr09_alt	2223195	2224126	+	408	-	- && - && -	-
CL2G043984012_alt	1459.52	1651.39	2102.35	471.706	679.257	621.075	1737.75	590.679	1.55692	1.01097e-18	7.76266e-17	CL2G043984012_alt	Chr02_alt	41712580	41713041	+	303	-	- && - && -	-
CL2G039850012_alt	832.036	825.693	745.577	316.091	282.855	236.455	801.102	278.467	1.52413	1.19553e-18	9.10433e-17	CL2G039850012_alt	Chr02_alt	912557	913495	-	939	-	- && - && PF04819:Family of unknown function (DUF716)	-
CL5G054415012_alt	1309.33	1410.93	1515.04	603.978	603.221	637.312	1411.77	614.837	1.19913	1.28951e-18	9.79325e-17	CL5G054415012_alt	Chr05_alt	26774091	26774454	-	318	-	- && - && -	-
CL5G053080012_alt	130.841	110.291	242.885	4.86294	1.01382	0	161.339	1.95892	6.33938	1.4011e-18	1.05542e-16	CL5G053080012_alt	Chr05_alt	8407486	8408634	+	240	-	- && - && -	-
CL7G062684012_alt	1886.13	2014.06	1720.1	780.989	853.633	886.96	1873.43	840.527	1.15646	2.12225e-18	1.58575e-16	CL7G062684012_alt	Chr07_alt	17682177	17684384	-	1653	-	- && Q8W4I4.1 RecName: Full=Potassium transporter 6; Short=AtHAK6; Short=AtPOT6 && PF02705:K+ potassium transporter	K_trans
CL1G038685012_alt	335.394	421.292	434.007	113.793	70.9672	74.0825	396.898	86.2808	2.19985	2.52181e-18	1.87423e-16	CL1G038685012_alt	Chr01_alt	18341824	18343391	-	909	-	- && Q9SAH7.1 RecName: Full=Probable WRKY transcription factor 40; AltName: Full=WRKY DNA-binding protein 40 && PF03106:WRKY DNA -binding domain	WRKY
CL7G063285012_alt	9231.64	8408.96	8474.1	4649.95	4271.21	3610.76	8704.9	4177.31	1.05923	3.13543e-18	2.31788e-16	CL7G063285012_alt	Chr07_alt	20917417	20927228	-	3219	-	- && Q8GVE8.1 RecName: Full=Phosphoenolpyruvate carboxylase 4; Short=AtPPC4; Short=PEPC 4; Short=PEPCase 4 && PF00311:Phosphoenolpyruvate carboxylase	-
CL9G067269012_alt	3962.08	3969.49	3959.82	1967.55	1657.59	1298.98	3963.8	1641.37	1.27182	3.25415e-18	2.39927e-16	CL9G067269012_alt	Chr09_alt	8476826	8478600	+	1494	-	- && P54144.1 RecName: Full=Ammonium transporter 1 member 1; Short=AtAMT1;1 && PF00909:Ammonium Transporter Family	Ammonium_transp
CL5G055504012_alt	2011.45	1732.86	1827.61	807.249	713.727	511.474	1857.31	677.483	1.45475	3.35145e-18	2.45796e-16	CL5G055504012_alt	Chr05_alt	37618724	37622677	-	1266	-	- && Q43314.1 RecName: Full=Glutamate dehydrogenase 1; Short=GDH 1 && PF00208:Glutamate/Leucine/Phenylalanine/Valine dehydrogenase|PF02812:Glu/Leu/Phe/Val dehydrogenase, dimerisation domain	-
CL3G048088012_alt	1293.66	1116.82	913.805	369.584	401.471	430.287	1108.1	400.447	1.46885	4.03454e-18	2.94341e-16	CL3G048088012_alt	Chr03_alt	25187897	25189329	-	732	-	- && C0LGK4.1 RecName: Full=Probable LRR receptor-like serine/threonine-protein kinase At2g16250; Flags: Precursor && -	-
CL2G043229012_alt	1485.32	1479.49	1416.5	463.925	532.254	679.935	1460.44	558.705	1.38659	4.09624e-18	2.9806e-16	CL2G043229012_alt	Chr02_alt	36718366	36723082	+	1338	-	- && F4HXY7.1 RecName: Full=CDP-diacylglycerol--serine O-phosphatidyltransferase 1; AltName: Full=Phosphatidylserine synthase 1 && PF03034:Phosphatidyl serine synthase	PSS
CL9G068432012_alt	8563.62	7701.5	9367.99	4572.14	4145.5	4052.21	8544.37	4256.62	1.00523	6.32341e-18	4.56534e-16	CL9G068432012_alt	Chr09_alt	26213484	26214654	+	1011	-	- && Q40478.1 RecName: Full=Ethylene-responsive transcription factor 5; AltName: Full=Ethylene-responsive element-binding factor 4; Short=EREBP-4; AltName: Full=Ethylene-responsive element-binding factor 5 homolog; AltName: Full=NtERF4 && PF00847:AP2 domain	AP2
CL5G052052012_alt	2094.37	1986.23	2409.94	1048.45	895.2	804.759	2163.51	916.137	1.2395	8.13402e-18	5.85734e-16	CL5G052052012_alt	Chr05_alt	1823267	1826261	+	2031	-	- && Q6R3L0.2 RecName: Full=Metal-nicotianamine transporter YSL1; AltName: Full=Protein YELLOW STRIPE LIKE 1; Short=AtYSL1 && PF03169:OPT oligopeptide transporter protein	OPT
CL4G049774012_alt	2569.82	2530.74	2476.63	809.194	978.333	1242.15	2525.73	1009.89	1.32274	9.19531e-18	6.60446e-16	CL4G049774012_alt	Chr04_alt	10036951	10037237	+	207	-	- && - && -	-
CL8G065696012_alt	488.349	443.152	549.477	116.711	130.782	55.8156	493.659	101.103	2.28709	1.65047e-17	1.17032e-15	CL8G065696012_alt	Chr08_alt	16048471	16052941	-	1545	-	- && Q9LX66.1 RecName: Full=Receptor-like protein kinase HERK 1; AltName: Full=Protein HERCULES RECEPTOR KINASE 1; Flags: Precursor && PF07714:Protein tyrosine kinase	Pkinase_Tyr
CL9G069036012_alt	589.705	615.047	546.491	177.984	142.948	215.144	583.748	178.692	1.70793	1.8685e-17	1.31819e-15	CL9G069036012_alt	Chr09_alt	31963408	31970140	-	4551	-	- && Q9LYS2.2 RecName: Full=ABC transporter C family member 10; Short=ABC transporter ABCC.10; Short=AtABCC10; AltName: Full=ATP-energized glutathione S-conjugate pump 14; AltName: Full=Glutathione S-conjugate-transporting ATPase 14; AltName: Full=Multidrug resistance-associated protein 14 && PF00005:ABC transporter|PF00664:ABC transporter transmembrane region	ABC_tran
CL8G065700012_alt	220.218	219.589	290.666	33.068	52.7185	37.5487	243.491	41.1117	2.56721	3.0397e-17	2.12825e-15	CL8G065700012_alt	Chr08_alt	16075570	16075830	+	261	-	- && - && -	-
CL5G054441012_alt	251.546	303.052	277.725	59.3279	66.9119	57.8452	277.441	61.3617	2.17668	3.08363e-17	2.14819e-15	CL5G054441012_alt	Chr05_alt	27053767	27057177	+	1017	-	- && P24465.2 RecName: Full=Cytochrome P450 71A1; AltName: Full=ARP-2; AltName: Full=CYPLXXIA1 && PF00067:Cytochrome P450	p450
CL9G067091012_alt	3363.16	2727.47	2829.01	1403.45	1348.38	1043.24	2973.21	1265.02	1.23285	3.5797e-17	2.48133e-15	CL9G067091012_alt	Chr09_alt	6300988	6301830	+	705	-	- && P32110.1 RecName: Full=Probable glutathione S-transferase; AltName: Full=G2-4; AltName: Full=Heat shock protein 26A && PF02798:Glutathione S-transferase, N-terminal domain	GST_N
CL1G037741012_alt	1026.45	1036.34	1078.05	486.294	410.596	386.65	1046.95	427.847	1.29062	3.63706e-17	2.50858e-15	CL1G037741012_alt	Chr01_alt	9908343	9911316	+	213	-	- && - && -	-
CL4G048843012_alt	4019.2	3704.19	4245.51	2025.9	1914.09	1515.14	3989.64	1818.38	1.13351	4.18218e-17	2.85622e-15	CL4G048843012_alt	Chr04_alt	1787622	1793198	+	828	-	- && Q9M5M1.1 RecName: Full=40S ribosomal protein S11 && PF00366:Ribosomal protein S17|PF16205:Ribosomal_S17 N-terminal	-
CL5G052011012_alt	254.31	174.876	212.027	38.9035	26.3592	33.4893	213.738	32.9174	2.69817	4.86167e-17	3.31213e-15	CL5G052011012_alt	Chr05_alt	1580673	1582579	-	576	-	- && Q6K4V2.1 RecName: Full=Bidirectional sugar transporter SWEET4; Short=OsSWEET4 >A2X3S3.1 RecName: Full=Bidirectional sugar transporter SWEET4; Short=OsSWEET4 && PF03083:Sugar efflux transporter for intercellular exchange	-
CL5G052935012_alt	1497.3	1378.14	1521.02	646.772	464.328	352.145	1465.49	487.748	1.58668	7.94164e-17	5.33202e-15	CL5G052935012_alt	Chr05_alt	7377899	7381184	-	1803	-	- && Q9LQ10.1 RecName: Full=Probable aminotransferase ACS10 && PF00155:Aminotransferase class I and II	Aminotran_1_2
CL5G056607012_alt	502.17	340.81	394.19	116.711	93.2711	110.616	412.39	106.866	1.94832	1.10063e-16	7.3365e-15	CL5G056607012_alt	Chr05_alt	43764572	43765653	-	870	-	- && Q9LDE1.1 RecName: Full=Transcription factor MYB108; AltName: Full=Myb-related protein 108; Short=AtMYB108; AltName: Full=Protein BOTRYTIS-SUSCEPTIBLE 1 && PF00249:Myb-like DNA-binding domain	Myb_DNA-binding
CL7G062806012_alt	1442.01	1165.51	1341.84	582.581	595.11	515.533	1316.45	564.408	1.22194	1.55142e-16	1.01706e-14	CL7G062806012_alt	Chr07_alt	18266476	18271871	+	2328	-	- && Q07123.1 RecName: Full=Copper methylamine oxidase; AltName: Full=MAOXII; AltName: Full=Primary amine oxidase; Flags: Precursor && PF02728:Copper amine oxidase, N3 domain|PF01179:Copper amine oxidase, enzyme domain	-
CL4G048856012_alt	1972.75	1849.12	1645.45	918.124	771.514	773.299	1822.44	820.979	1.15037	1.88917e-16	1.22404e-14	CL4G048856012_alt	Chr04_alt	1858729	1863903	+	3069	-	- && O22060.1 RecName: Full=Probable sucrose-phosphate synthase 1; AltName: Full=UDP-glucose-fructose-phosphate glucosyltransferase 1 && PF05116:Sucrose-6F-phosphate phosphohydrolase|PF00862:Sucrose synthase|PF00534:Glycosyl transferases group 1	Glycos_transf_1
CL5G053430012_alt	1134.26	1151.6	1200.49	357.913	532.254	458.702	1162.12	449.623	1.37036	2.13311e-16	1.37888e-14	CL5G053430012_alt	Chr05_alt	11380200	11383940	+	1809	-	- && Q8VYE4.1 RecName: Full=Protein NRT1/ PTR FAMILY 4.5; Short=AtNPF4.5; AltName: Full=Protein ABA-IMPORTING TRANSPORTER 2 && PF00854:POT family	-
CL9G067201012_alt	431.221	396.452	520.61	100.177	147.003	125.839	449.428	124.34	1.85449	2.287e-16	1.47151e-14	CL9G067201012_alt	Chr09_alt	7518837	7519496	+	570	-	- && - && -	-
CL2G043379012_alt	1338.81	1272.82	1314.96	595.224	512.991	376.501	1308.87	494.906	1.40274	2.59133e-16	1.65965e-14	CL2G043379012_alt	Chr02_alt	37697043	37698115	-	972	-	- && O65790.2 RecName: Full=Cytochrome P450 81F1 && PF00067:Cytochrome P450	p450
CL3G045541012_alt	143.74	157.985	172.209	17.5066	18.2487	24.3559	157.978	20.0371	2.97982	3.01014e-16	1.91464e-14	CL3G045541012_alt	Chr03_alt	1945056	1946108	+	1053	-	- && Q7X8C5.1 RecName: Full=Wall-associated receptor kinase-like 2; Flags: Precursor && PF00069:Protein kinase domain	Pkinase
CL6G059196012_alt	201.79	277.218	231.935	48.6294	49.677	38.5635	236.981	45.6233	2.37608	3.84037e-16	2.43159e-14	CL6G059196012_alt	Chr06_alt	16696655	16700034	+	1575	-	- && Q08891.2 RecName: Full=Fatty acyl-CoA reductase 2; AltName: Full=Fatty acid reductase 2; AltName: Full=Male sterility protein 2 && PF03015:Male sterility protein|PF07993:Male sterility protein	NAD_binding_4
CL4G049427012_alt	715.017	622.003	646.034	194.518	271.703	226.307	661.018	230.842	1.51847	4.50897e-16	2.84198e-14	CL4G049427012_alt	Chr04_alt	5797912	5800977	-	1617	-	- && B9DFU2.1 RecName: Full=Cytochrome P450 711A1; AltName: Full=Protein MORE AXILLARY BRANCHES 1 && PF00067:Cytochrome P450	p450
CL3G048441012_alt	296.695	244.429	262.794	67.1086	51.7046	33.4893	267.973	50.7675	2.39855	5.71174e-16	3.56772e-14	CL3G048441012_alt	Chr03_alt	27103514	27106535	+	932	-	- && - && PF05742:Transport and Golgi organisation 2	DUF833
CL3G047071012_alt	195.34	229.525	293.652	20.4244	29.4007	51.7563	239.505	33.8604	2.82442	6.01313e-16	3.74755e-14	CL3G047071012_alt	Chr03_alt	19768707	19769218	+	252	-	- && - && -	-
CL5G052924012_alt	1268.79	1446.7	1217.41	541.732	340.642	242.544	1310.97	374.973	1.8051	6.27927e-16	3.89595e-14	CL5G052924012_alt	Chr05_alt	7307612	7310849	-	1848	-	- && Q9LQ10.1 RecName: Full=Probable aminotransferase ACS10 && PF00155:Aminotransferase class I and II	Aminotran_1_2
CL7G062782012_alt	935.235	935.985	1004.39	415.295	280.827	225.292	958.536	307.138	1.64117	8.1537e-16	4.9593e-14	CL7G062782012_alt	Chr07_alt	18141463	18143394	-	1524	-	- && Q9LPV5.1 RecName: Full=High affinity nitrate transporter 2.5; Short=AtNRT2:5 && PF07690:Major Facilitator Superfamily	MFS_1
CL2G041221012_alt	1904.56	1879.92	1921.18	949.247	961.098	763.151	1901.89	891.165	1.09356	9.49886e-16	5.72734e-14	CL2G041221012_alt	Chr02_alt	11765334	11775537	-	1296	-	- && Q9FEW9.1 RecName: Full=12-oxophytodienoate reductase 3; AltName: Full=12-oxophytodienoate-10,11-reductase 3; Short=OPDA-reductase 3; AltName: Full=LeOPR3 && PF00724:NADH:flavin oxidoreductase / NADH oxidase family	Oxidored_FMN
CL5G054390012_alt	162.169	132.151	162.255	1.94518	1.01382	0	152.192	0.986331	7.25146	1.11317e-15	6.66846e-14	CL5G054390012_alt	Chr05_alt	26496129	26497010	+	462	-	- && - && -	-
CL0G070998012_alt	1216.27	1334.42	1273.15	581.608	634.649	560.185	1274.61	592.148	1.10598	1.1562e-15	6.89654e-14	CL0G070998012_alt	002624F_alt	57124	58856	+	935	-	- && Q93YP9.1 RecName: Full=Sugar transporter ERD6-like 4 && PF00083:Sugar (and other) transporter	Sugar_tr
CL6G057980012_alt	1203.37	1146.63	1070.09	523.253	540.364	459.717	1140.03	507.778	1.16684	1.37499e-15	8.14908e-14	CL6G057980012_alt	Chr06_alt	6609995	6613041	+	1548	-	- && F4HVY0.1 RecName: Full=Protein ECERIFERUM 1 && PF04116:Fatty acid hydroxylase superfamily|PF12076:WAX2 C-terminal domain	-
CL5G051832012_alt	668.025	725.338	675.897	277.188	281.841	217.173	689.753	258.734	1.4143	1.39905e-15	8.27402e-14	CL5G051832012_alt	Chr05_alt	706881	707396	-	516	-	- && Q9SUS5.1 RecName: Full=E3 ubiquitin-protein ligase RHA1B; AltName: Full=RING-H2 finger A1b; AltName: Full=RING-H2 zinc finger protein RHA1b && PF13639:Ring finger domain	-
CL8G064161012_alt	2026.19	1903.76	2325.32	1081.52	864.785	824.041	2085.09	923.448	1.17474	1.7298e-15	1.01652e-13	CL8G064161012_alt	Chr08_alt	5122901	5125026	+	1569	-	- && Q9MB73.1 RecName: Full=Limonoid UDP-glucosyltransferase; Short=LGTase; Short=Limonoid GTase; Short=Limonoid glucosyltransferase && PF00201:UDP-glucoronosyl and UDP-glucosyl transferase	UDPGT
CL8G064053012_alt	1650.25	1459.62	1525	719.716	791.791	664.713	1544.96	725.406	1.09083	1.82924e-15	1.06437e-13	CL8G064053012_alt	Chr08_alt	4429094	4430275	+	666	-	- && O81077.1 RecName: Full=Abscisic acid 8'-hydroxylase 2; Short=ABA 8'-hydroxylase 2; AltName: Full=Cytochrome P450 707A2 && -	-
CL9G067595012_alt	100.434	106.317	95.5613	1.94518	2.02763	6.08897	100.771	3.35393	4.91535	1.90723e-15	1.10675e-13	CL9G067595012_alt	Chr09_alt	13342821	13343290	+	366	-	- && - && -	-
CL2G043262012_alt	820.058	889.285	948.645	410.432	309.214	315.612	885.996	345.086	1.35969	1.91463e-15	1.10873e-13	CL2G043262012_alt	Chr02_alt	36900076	36900858	-	783	-	- && Q9ZU38.1 RecName: Full=Probable ribose-5-phosphate isomerase 2; AltName: Full=Phosphoriboisomerase 2 && PF06026:Ribose 5-phosphate isomerase A (phosphoriboisomerase A)	Rib_5-P_isom_A
CL8G063707012_alt	77.3987	105.323	113.479	2.91777	3.04145	2.02966	98.7336	2.66296	5.21033	3.52526e-15	2.02038e-13	CL8G063707012_alt	Chr08_alt	1306799	1308091	-	642	-	- && - && PF00257:Dehydrin	-
CL2G044600012_alt	100.434	119.234	113.479	4.86294	11.152	7.1038	111.049	7.70624	3.85284	4.0803e-15	2.3099e-13	CL2G044600012_alt	Chr02_alt	44865971	44867202	-	607	-	- && - && -	-
CL7G061932012_alt	1582.07	1469.56	2005.79	750.838	750.224	744.884	1685.8	748.649	1.17098	4.50806e-15	2.54687e-13	CL7G061932012_alt	Chr07_alt	13410697	13411756	-	273	-	- && - && -	-
CL1G037215012_alt	1014.48	892.266	985.476	377.364	386.264	228.336	964.072	330.655	1.54358	5.02754e-15	2.82314e-13	CL1G037215012_alt	Chr01_alt	6438590	6440830	-	783	-	- && - && -	-
CL5G057255012_alt	641.304	647.836	580.336	246.065	248.385	253.707	623.159	249.386	1.32136	8.70257e-15	4.80908e-13	CL5G057255012_alt	Chr05_alt	46904344	46907583	-	2262	-	- && Q9SX31.1 RecName: Full=Proline-rich receptor-like protein kinase PERK9; AltName: Full=Proline-rich extensin-like receptor kinase 9; Short=AtPERK9 && PF07714:Protein tyrosine kinase|PF13855:Leucine rich repeat|PF08263:Leucine rich repeat N-terminal domain	Pkinase_Tyr
CL8G064726012_alt	214.689	368.631	269.762	62.2457	62.8566	60.8897	284.361	61.9973	2.19684	8.74252e-15	4.82157e-13	CL8G064726012_alt	Chr08_alt	9233072	9243445	+	2577	-	- && C0LGE0.1 RecName: Full=Probable LRR receptor-like serine/threonine-protein kinase At1g07650; Flags: Precursor && PF11721:Di-glucose binding within endoplasmic reticulum|PF00069:Protein kinase domain|PF13855:Leucine rich repeat	Pkinase
CL7G060673012_alt	566.669	579.277	624.135	244.12	200.736	230.366	590.027	225.074	1.38997	9.74572e-15	5.3642e-13	CL7G060673012_alt	Chr07_alt	1051893	1052979	+	963	-	- && O48818.1 RecName: Full=Expansin-A4; Short=AtEXPA4; AltName: Full=Alpha-expansin-4; Short=At-EXP4; Short=AtEx4; AltName: Full=Ath-ExpAlpha-1.6; Flags: Precursor && PF01357:Pollen allergen|PF03330:Rare lipoprotein A (RlpA)-like double-psi beta-barrel	-
CL0G071061012_alt	1422.66	1505.33	1272.16	677.894	679.257	556.126	1400.05	637.759	1.1343	1.29195e-14	7.05519e-13	CL0G071061012_alt	002704F_alt	34806	36688	-	642	-	- && - && -	-
CL4G049612012_alt	658.811	703.479	622.144	212.997	288.938	249.648	661.478	250.527	1.40119	1.30843e-14	7.13118e-13	CL4G049612012_alt	Chr04_alt	7256496	7257520	+	582	-	- && - && PF13855:Leucine rich repeat	-
CL2G043556012_alt	188.89	171.895	138.365	14.5888	22.304	31.4597	166.383	22.7842	2.87145	1.87655e-14	1.01087e-12	CL2G043556012_alt	Chr02_alt	38743688	38745282	+	789	-	- && Q84WN3.2 RecName: Full=Bidirectional sugar transporter SWEET17; Short=AtSWEET17; AltName: Full=Protein SUGARS WILL EVENTUALLY BE EXPORTED TRANSPORTERS 17 && PF03083:Sugar efflux transporter for intercellular exchange	-
CL5G057123012_alt	1206.13	1327.47	1196.51	576.745	604.235	622.09	1243.37	601.023	1.0488	2.15244e-14	1.15724e-12	CL5G057123012_alt	Chr05_alt	46286642	46287238	+	597	-	- && Q58FX0.1 RecName: Full=BON1-associated protein 2; AltName: Full=Protein BON1-ASSOCIATED PROTEIN 1-LIKE && PF00168:C2 domain	C2
CL4G050299012_alt	1055.94	1007.52	1047.19	512.554	337.601	390.709	1036.89	413.621	1.32539	2.34668e-14	1.25681e-12	CL4G050299012_alt	Chr04_alt	16452571	16454575	+	1428	-	- && Q8VYE5.1 RecName: Full=Glucan endo-1,3-beta-glucosidase 12; AltName: Full=(1->3)-beta-glucan endohydrolase 12; Short=(1->3)-beta-glucanase 12; AltName: Full=Beta-1,3-endoglucanase 12; Short=Beta-1,3-glucanase 12; Flags: Precursor && PF07983:X8 domain|PF00332:Glycosyl hydrolases family 17	Glyco_hydro_17
CL3G046113012_alt	229.432	233.499	185.15	0.972589	0	0	216.027	0.324196	9.23579	3.21671e-14	1.69661e-12	CL3G046113012_alt	Chr03_alt	10503473	10504105	-	432	-	- && - && -	-
CL6G059885012_alt	256.153	264.301	236.912	66.136	29.4007	53.7859	252.456	49.7742	2.3409	3.3375e-14	1.75699e-12	CL6G059885012_alt	Chr06_alt	20465187	20468865	-	2520	-	- && Q9FX32.1 RecName: Full=Sucrose synthase 6; Short=AtSUS6; AltName: Full=Sucrose-UDP glucosyltransferase 6 && PF00534:Glycosyl transferases group 1|PF00862:Sucrose synthase	Glycos_transf_1
CL2G042087012_alt	104.12	110.291	89.5887	1.94518	8.11053	0	101.333	3.3519	4.92334	3.41056e-14	1.79206e-12	CL2G042087012_alt	Chr02_alt	24017172	24018422	-	282	-	- && Q8LDI5.2 RecName: Full=Thioredoxin-like protein CXXS1; Short=AtCXXS1; AltName: Full=Mono-cysteine thioredoxin 1 && -	-
CL1G036504012_alt	573.119	563.379	603.231	226.613	193.639	122.794	579.91	181.015	1.67893	4.33474e-14	2.25634e-12	CL1G036504012_alt	Chr01_alt	1508255	1509176	+	222	-	- && - && -	-
CL9G068211012_alt	371.33	277.218	280.711	88.5056	83.133	83.2159	309.753	84.9515	1.86677	4.44826e-14	2.30679e-12	CL9G068211012_alt	Chr09_alt	23221324	23222702	+	798	-	- && O22230.1 RecName: Full=Heat stress transcription factor B-3; Short=AtHsfB3; AltName: Full=AtHsf-05 && PF00447:HSF-type DNA-binding	HSF_DNA-bind
CL8G064745012_alt	489.27	579.277	531.56	177.011	143.962	219.203	533.369	180.059	1.56656	4.52959e-14	2.34459e-12	CL8G064745012_alt	Chr08_alt	9535264	9536541	-	1278	-	- && Q70PR7.2 RecName: Full=Vinorine synthase && PF02458:Transferase family	-
CL9G067944012_alt	1865.86	1720.94	1947.06	1014.41	897.228	824.041	1844.62	911.893	1.01622	6.06161e-14	3.12016e-12	CL9G067944012_alt	Chr09_alt	19737585	19741279	+	1062	-	- && Q5HHG4.1 RecName: Full=Probable nitronate monooxygenase; AltName: Full=Nitroalkane oxidase >Q2FZX9.1 RecName: Full=Probable nitronate monooxygenase; AltName: Full=Nitroalkane oxidase >Q2FIF3.1 RecName: Full=Probable nitronate monooxygenase; AltName: Full=Nitroalkane oxidase >A6QFD2.1 RecName: Full=Probable nitronate monooxygenase; AltName: Full=Nitroalkane oxidase >A8Z1H7.1 RecName: Full=Pro…	NPD
CL2G045216012_alt	175.069	194.748	268.766	36.9584	38.525	48.7118	212.861	41.3984	2.36244	6.54798e-14	3.35807e-12	CL2G045216012_alt	Chr02_alt	48788308	48794397	+	1650	-	- && Q8L7S6.1 RecName: Full=Beta-hexosaminidase 3; AltName: Full=Beta-GlcNAcase 3; AltName: Full=Beta-N-acetylhexosaminidase 3; AltName: Full=Beta-hexosaminidase 1; Short=AtHEX1; AltName: Full=N-acetyl-beta-glucosaminidase 3; Flags: Precursor && PF14845:beta-acetyl hexosaminidase like|PF00728:Glycosyl hydrolase family 20, catalytic domain	Glyco_hydro_20
CL0G071198012_alt	95.827	83.4636	149.314	3.89035	0	0	109.535	1.29678	6.36628	8.11389e-14	4.1231e-12	CL0G071198012_alt	002943F_alt	18982	20327	+	441	-	- && - && -	-
CL5G052247012_alt	1571.93	1335.42	1857.47	776.126	690.409	676.891	1588.27	714.475	1.15235	8.59525e-14	4.35974e-12	CL5G052247012_alt	Chr05_alt	3088072	3089293	+	390	-	- && - && -	-
CL2G040381012_alt	136.369	83.4636	106.511	6.80812	11.152	2.02966	108.781	6.66325	4.02923	9.55399e-14	4.82841e-12	CL2G040381012_alt	Chr02_alt	4716660	4719338	+	1950	-	- && - && PF01764:Lipase (class 3)	Lipase_3
CL1G037369012_alt	4417.26	4031.09	3629.34	2248.63	1608.93	1440.04	4025.9	1765.86	1.18881	1.00701e-13	5.0708e-12	CL1G037369012_alt	Chr01_alt	7409878	7410877	+	342	-	- && Q43636.1 RecName: Full=Thioredoxin H-type; Short=Trx-H && PF00085:Thioredoxin	-
CL8G065873012_alt	328.023	410.363	328.492	114.765	100.368	115.69	355.626	110.275	1.68887	1.0814e-13	5.42605e-12	CL8G065873012_alt	Chr08_alt	17368820	17371913	+	1506	-	- && Q7TMR0.2 RecName: Full=Lysosomal Pro-X carboxypeptidase; AltName: Full=Proline carboxypeptidase; AltName: Full=Prolylcarboxypeptidase; Short=PRCP; Flags: Precursor && PF05577:Serine carboxypeptidase S28	Peptidase_S28
CL0G070942012_alt	500.327	532.577	463.87	205.216	185.528	159.328	498.925	183.358	1.44372	1.42289e-13	7.10066e-12	CL0G070942012_alt	002528F_alt	60122	62706	+	780	-	- && Q8LAD0.1 RecName: Full=Probable pyridoxal 5'-phosphate synthase subunit PDX2; Short=AtPDX2; AltName: Full=Protein EMBRYO DEFECTIVE 2407; AltName: Full=Pyridoxal 5'-phosphate synthase glutaminase subunit && PF01174:SNO glutamine amidotransferase family	-
CL6G059136012_alt	745.423	736.268	651.011	310.256	233.178	166.432	710.901	236.622	1.58637	1.61137e-13	8.01245e-12	CL6G059136012_alt	Chr06_alt	16277909	16278613	+	705	-	- && Q9LIE6.1 RecName: Full=VQ motif-containing protein 22; Short=AtVQ22 && PF05678:VQ motif	-
CL3G048526012_alt	1038.43	834.636	912.809	452.254	374.098	380.561	928.626	402.304	1.20674	1.76114e-13	8.71043e-12	CL3G048526012_alt	Chr03_alt	27423466	27429139	+	1116	-	- && - && PF04640:PLATZ transcription factor	-
CL3G047241012_alt	144.662	122.215	138.365	21.397	20.2763	17.2521	135.08	19.6418	2.78129	1.98227e-13	9.76934e-12	CL3G047241012_alt	Chr03_alt	20838073	20838327	-	255	-	- && - && -	-
[truncated: 2,484 more rows]

## Sheet: AK45vsYK45
Table S2-3. The differentially expressed genes (DEGs) of each pair-wise comparison of AK45 vs YK45
[truncated: 1,434 more rows]
